# Supplementary material for: A MTA2-SATB2 chromatin complex restrains colonic plasticity toward small intestine by retaining HNF4A at colonic chromatin
Source: Nat Commun. 2024 Apr 27;15:3595. doi: 10.1038/s41467-024-47738-y (PMC11055869; doi:10.1038/s41467-024-47738-y)
Supplement: Supplementary file 4 — Supplementary Data 1 [file 41467_2024_47738_MOESM4_ESM.xlsx]

## Sheet: MS data
Supplementary Data 1. The Data of AP-MS and the SATB2-interacting Protein List
	Protein intensity before normalization				Normalized protein intensity				MS/MS count
Gene names	IgG_R1	SATB2_R1	IgG_R2	SATB2_R2	IgG_R1	SATB2_R1	IgG_R2	SATB2_R2	IgG_R1	SATB2_R1	IgG_R2	SATB2_R2
Satb2	396750	376610000	284450	113530000	287870	1.97214e+08	482921	4.9934e+07	0	25	0	12
Lmna	17630000	145810000	9720400	42488000	1.27918e+07	7.63544e+07	1.65027e+07	1.86875e+07	1	17	2	7
Lmnb1	14033000	110860000	3304600	29083000	1.01819e+07	5.80526e+07	5.61034e+06	1.27916e+07	3	16	3	6
Hist1h2br;Hist1h2bp;Hist1h2bk;Hist1h2bb;Hist1h2bf;Hist1h2ba;Hist3h2ba;Hist3h2bb	127260000	903500000	47296000	447210000	9.2336e+07	4.73124e+08	8.02961e+07	1.96697e+08	1	15	2	5
Rrbp1	23994000	47997000	9635100	68304000	1.74093e+07	2.51339e+07	1.63579e+07	3.00422e+07	6	14	7	14
Hist1h1e	58041000	572710000	22050000	199410000	4.21128e+07	2.99903e+08	3.74351e+07	8.77067e+07	5	13	3	11
Hnrnpm	27830000	71391000	12740000	38233000	2.01926e+07	3.73844e+07	2.16292e+07	1.68161e+07	5	12	3	11
Numa1	6847000	35561000	2686600	22311000	4.96797e+06	1.86217e+07	4.56114e+06	9.81307e+06	1	12	2	6
Pcm1	0	54605000	241500	38483000	0	2.85943e+07	410003	1.6926e+07	0	11	0	13
Chd4	2289600	40492000	1169000	21004000	1.66126e+06	2.12039e+07	1.98465e+06	9.23821e+06	0	11	0	7
Actb;Actg1;Actg2;Acta1;Actc1;Acta2	226240000	171080000	94645000	175920000	1.64153e+08	8.95872e+07	1.60682e+08	7.73751e+07	13	10	9	11
Hspa8	34373000	93070000	13675000	52107000	2.494e+07	4.87367e+07	2.32165e+07	2.29183e+07	3	10	2	5
Myh9	40107000	37012000	21720000	68179000	2.91004e+07	1.93816e+07	3.68748e+07	2.99872e+07	13	10	10	19
Hnrnpa2b1	26804000	48685000	11736000	47483000	1.94482e+07	2.54942e+07	1.99246e+07	2.08845e+07	6	9	8	12
H1f0	8659600	86272000	2252700	40257000	6.28314e+06	4.51769e+07	3.82449e+06	1.77063e+07	1	9	0	1
Hist1h4a	29588000	240120000	14022000	142050000	2.14682e+07	1.2574e+08	2.38057e+07	6.2478e+07	3	8	2	5
Hspa5	35319000	98200000	15169000	88953000	2.56264e+07	5.14231e+07	2.5753e+07	3.91243e+07	5	8	2	10
Lmnb2	704750	33657000	0	3078800	511345	1.76247e+07	0	1.35415e+06	0	8	0	2
Hist1h2aa;Hist1h2ah;H2afj;Hist2h2ac;Hist1h2ak;Hist1h2af;Hist3h2a;Hist2h2aa1;Hist2h2ab;H2afx;H2afz	17786000	161920000	4837100	72037000	1.2905e+07	8.47905e+07	8.21212e+06	3.16841e+07	1	7	2	4
Hist1h1b	10799000	117710000	1664500	36930000	7.83543e+06	6.16396e+07	2.82588e+06	1.6243e+07	1	7	0	6
Gm8797;Uba52;Kxd1;Ubc;Ubb;Rps27a;Gm5239	21529000	55977000	6219300	35078000	1.56208e+07	2.93127e+07	1.05587e+07	1.54284e+07	1	7	1	1
Atp1a1;Atp1a2	15032000	21951000	13633000	32995000	1.09068e+07	1.14948e+07	2.31452e+07	1.45122e+07	5	7	8	12
Hnrnpk	17528000	32995000	8508700	34028000	1.27178e+07	1.7278e+07	1.44455e+07	1.49666e+07	3	7	4	5
Eef2	14293000	27300000	5532500	24129000	1.03706e+07	1.42958e+07	9.39273e+06	1.06127e+07	2	7	1	6
Mta2	5587400	51564000	1278700	16329000	4.05405e+06	2.70018e+07	2.1709e+06	7.182e+06	0	7	1	6
Vil1	23663000	14504000	6888700	16208000	1.71692e+07	7.59511e+06	1.16952e+07	7.12878e+06	6	7	5	6
Smarca5	1255500	22685000	137350	7257400	910953	1.18791e+07	233184	3.19203e+06	0	7	0	2
Mia3	0	13776000	221090	7592600	0	7.21389e+06	375353	3.33946e+06	0	7	0	1
Pdia3	21887000	66666000	13193000	100190000	1.58805e+07	3.49101e+07	2.23982e+07	4.40667e+07	2	6	3	11
Hist1h1d	10689000	133160000	3720200	33417000	7.75561e+06	6.97301e+07	6.31592e+06	1.46978e+07	3	6	2	5
Nono	24470000	36124000	9978100	35421000	1.77547e+07	1.89166e+07	1.69402e+07	1.55793e+07	1	6	0	4
Muc2	12224000	24478000	5156100	26919000	8.86936e+06	1.28181e+07	8.7537e+06	1.18398e+07	1	6	3	7
Dhx9	4728900	18417000	2272000	18717000	3.43115e+06	9.64418e+06	3.85726e+06	8.23232e+06	0	6	1	4
Nudcd2	6866000	8624000	9983300	0	4.98176e+06	4.51601e+06	1.6949e+07	0	5	6	7	0
H3f3a;Hist1h3b;Hist1h3a;H3f3c	79421000	478750000	47465000	182580000	5.76255e+07	2.50701e+08	8.05831e+07	8.03043e+07	1	5	0	1
Atp5a1	33814000	23547000	27600000	34699000	2.45344e+07	1.23305e+07	4.68575e+07	1.52617e+07	4	5	8	4
Cltc	52918000	18888000	21531000	21465000	3.83957e+07	9.89082e+06	3.6554e+07	9.44097e+06	10	5	8	5
Hist1h1c	4899500	69802000	2295000	18248000	3.55493e+06	3.65523e+07	3.89631e+06	8.02603e+06	1	5	3	4
Uqcrc2	19561000	12520000	10354000	14744000	1.41929e+07	6.55618e+06	1.75784e+07	6.48487e+06	3	5	3	3
Ddx5;Ddx17	8583600	18702000	3778700	17591000	6.228e+06	9.79342e+06	6.41524e+06	7.73707e+06	3	5	0	4
Hnrnpc	12315000	15353000	4186600	16303000	8.93539e+06	8.0397e+06	7.10774e+06	7.17056e+06	2	5	3	5
Hnrnpu	6571700	12423000	1944200	14607000	4.76823e+06	6.50538e+06	3.30074e+06	6.42461e+06	1	5	2	7
Tmpo	2745100	22595000	1058800	5457900	1.99176e+06	1.1832e+07	1.79756e+06	2.40055e+06	0	5	0	3
Top1	1025100	9498400	216080	3787100	743781	4.9739e+06	366847	1.66568e+06	0	5	0	2
Cmas	1186100	6835500	194140	2502200	860598	3.57945e+06	329599	1.10054e+06	0	5	0	0
Myh14	41616000	20529000	14463000	48559000	3.01953e+07	1.07501e+07	2.45544e+07	2.13577e+07	7	4	7	13
Hspd1	37184000	20874000	20706000	30341000	2.69796e+07	1.09308e+07	3.51533e+07	1.33449e+07	2	4	4	4
Hspa9	24356000	13647000	10721000	16971000	1.7672e+07	7.14634e+06	1.82014e+07	7.46437e+06	6	4	4	4
Flot2	0	28230000	644690	33687000	0	1.47828e+07	1.09451e+06	1.48166e+07	0	4	0	4
Gm6793;Gm9242;Hnrnpa3	9002400	18807000	5305200	18252000	6.53187e+06	9.84841e+06	9.00683e+06	8.02779e+06	1	4	2	4
Plec	22491000	8110900	12986000	12678000	1.63188e+07	4.24733e+06	2.20468e+07	5.57618e+06	8	4	7	2
Rps18;Gm10260	2811400	18719000	1138200	23607000	2.03987e+06	9.80233e+06	1.93236e+06	1.03831e+07	0	4	0	4
Mvp	16705000	14777000	6343500	5646800	1.21206e+07	7.73807e+06	1.07696e+07	2.48364e+06	5	4	5	2
Sptbn1	9489800	9976100	6626800	9225300	6.88551e+06	5.22405e+06	1.12506e+07	4.05757e+06	3	4	3	3
Vcp	7535500	14464000	747540	9028600	5.46753e+06	7.57417e+06	1.26913e+06	3.97106e+06	2	4	0	1
Cep131	6260800	15017000	1324100	9381100	4.54265e+06	7.86375e+06	2.24797e+06	4.1261e+06	0	4	0	6
Lbr	2913400	20842000	1326500	7325000	2.11387e+06	1.0914e+07	2.25205e+06	3.22176e+06	1	4	1	2
Hsp90ab1	2901400	10293000	535510	10867000	2.10517e+06	5.39e+06	909155	4.77964e+06	2	4	1	7
Tardbp	6590700	8709000	1437100	8164400	4.78201e+06	4.56052e+06	2.43982e+06	3.59096e+06	2	4	1	4
Rbbp4	978150	15938000	289250	8261100	709716	8.34604e+06	491070	3.63349e+06	0	4	0	1
Smarca4;Smarca2	3467000	11764000	2080900	6872300	2.51555e+06	6.16029e+06	3.53282e+06	3022650	0	4	0	3
Sf3b3	2342500	6942000	1056000	5815400	1.69965e+06	3.63522e+06	1.79281e+06	2.55779e+06	1	4	1	3
Lrrc59	1334600	5261800	332410	6481300	968345	2.75538e+06	564345	2.85068e+06	1	4	1	3
Gatad2a	0	7574700	0	3189400	0	3.96654e+06	0	1.4028e+06	0	4	0	1
Smc3	589800	7608000	0	2233900	427941	3.98398e+06	0	982538	0	4	0	3
Papss2	1091200	4092000	339520	4315600	791741	2.1428e+06	576415	1.89813e+06	0	4	0	3
Tpr	0	4133200	0	685520	0	2.16438e+06	0	301513	0	4	0	0
Ncor1	0	2087800	0	1486700	0	1.09329e+06	0	653897	0	4	0	4
Hmgcs2	43220000	16932000	14789000	40200000	3.13591e+07	8.86655e+06	2.51078e+07	1.76812e+07	6	3	4	5
Jup	10837000	11513000	7368000	23519000	7.863e+06	6.02886e+06	1.25089e+07	1.03444e+07	5	3	5	9
P4hb	2154300	14107000	2253500	23777000	1.56309e+06	7.38722e+06	3.82585e+06	1.04579e+07	0	3	2	5
Flot1	0	21154000	181380	23788000	0	1.10774e+07	307935	1.04627e+07	0	3	0	5
Ctbp2	2827300	26330000	1174400	14573000	2.0514e+06	1.37879e+07	1.99382e+06	6.40966e+06	0	3	0	3
Hsp90b1	5030100	12327000	1156500	15128000	3.64969e+06	6.45511e+06	1.96343e+06	6.65376e+06	0	3	0	3
Rpn1	5561600	12336000	2799100	14129000	4.03533e+06	6.45983e+06	4.75213e+06	6.21437e+06	1	3	1	6
Clpx	332870	11593000	0	7189000	241520	6.07075e+06	0	3.16194e+06	0	3	0	2
Pdia6	2027200	6933900	1376500	11227000	1.47087e+06	3.63098e+06	2.33693e+06	4.93798e+06	0	3	0	4
Sprr2k;Sprr2b;Sprr2g;Sprr2d;Sprr2h	5407400	4259500	3581800	9486100	3.92344e+06	2.23051e+06	6.08095e+06	4.17228e+06	3	3	4	4
Atp2a2	358810	6807000	1239100	11066000	260342	3.56453e+06	2.10367e+06	4.86717e+06	0	3	0	7
Ncl	1445100	10549000	885600	8825700	1.04852e+06	5.52405e+06	1.50352e+06	3.88182e+06	1	3	1	4
Eif4a3;Gm8994	2259600	7644900	1766800	7475200	1.6395e+06	4.0033e+06	2.99956e+06	3.28782e+06	1	3	2	1
Rpn2	2588900	6210200	1417200	8019300	1.87843e+06	3.25201e+06	2.40603e+06	3.52714e+06	1	3	1	2
Serbp1	1058700	7652700	895150	9222500	768160	4.00739e+06	1.51973e+06	4.05634e+06	1	3	0	3
Copb2	2439600	5628700	2012300	3161000	1.7701e+06	2.94751e+06	3.41636e+06	1.39031e+06	1	3	1	1
Matr3	2991100	3396500	1311600	3904200	2.17025e+06	1.7786e+06	2.22675e+06	1.71719e+06	1	3	1	4
Chtop	2299000	2861000	644220	2689800	1.66808e+06	1.49818e+06	1.09372e+06	1.18306e+06	2	3	0	1
Polr2b	0	3006100	0	1799900	0	1.57416e+06	0	791652	0	3	0	0
Smu1	849230	1081000	245370	1267200	616175	566073	416574	557354	0	3	1	2
Atrx	251170	2316700	0	1034000	182241	1.21315e+06	0	454785	0	3	0	1
Krt76	254160000	360480000	336410000	580360000	1.84411e+08	1.88768e+08	5.71136e+08	2.5526e+08	2	2	2	2
Agr2	71806000	264720000	29019000	410120000	5.21002e+07	1.38622e+08	4.92666e+07	1.80383e+08	0	2	0	4
Ctnna1	145690000	2982400	223980000	3161800	1.05708e+08	1.56175e+06	3.80259e+08	1.39066e+06	3	2	4	3
Eef1a1;Eef1a2	24591000	51219000	9516300	54445000	1.78425e+07	2.68212e+07	1.61562e+07	2.39466e+07	0	2	3	4
Cyp2c55	14647000	15677000	9831400	73773000	1.06274e+07	8.20936e+06	1.66911e+07	3.24476e+07	3	2	1	11
Mdh2	19664000	8936900	7654200	8419700	1.42676e+07	4.67987e+06	1.29948e+07	3.70324e+06	3	2	1	2
Anxa2	11845000	6048100	5087100	15314000	8.59437e+06	3.16713e+06	8.63656e+06	6.73557e+06	2	2	3	4
Ugt1a7c	6662800	9193500	5444500	20868000	4.83432e+06	4.81424e+06	9.24333e+06	9.17839e+06	1	2	2	4
Sumo2;Sumo3	0	28853000	0	13046000	0	1.51091e+07	0	5.73803e+06	0	2	0	2
Sptan1	7961700	8240900	5670800	12593000	5.77677e+06	4.3154e+06	9.62752e+06	5.53879e+06	3	2	4	3
Rpl13	4493600	14631000	657710	17320000	3.26042e+06	7.66162e+06	1.11662e+06	7.61787e+06	0	2	1	3
Atp5b	13945000	4627900	4737300	7977000	1.01181e+07	2.42343e+06	8.04269e+06	3.50853e+06	4	2	5	4
Sfpq	9623600	13062000	1823900	9717400	6.98259e+06	6.84e+06	3.0965e+06	4.27401e+06	1	2	0	2
Ssb	6071700	10330000	3754900	6716300	4.40544e+06	5.40937e+06	6.37483e+06	2.95404e+06	2	2	1	2
Rpl34	3363600	9485100	2253900	15390000	2.44053e+06	4.96693e+06	3.82653e+06	6.769e+06	0	2	0	3
Txn	148850	10367000	4760100	12424000	108001	5.42875e+06	8.0814e+06	5.46446e+06	0	2	0	1
Aldh2	11920000	5432700	5241300	8050800	8.64879e+06	2.84487e+06	8.89835e+06	3.54099e+06	4	2	3	2
Hsd17b4	12253000	5421800	5165400	5893600	8.8904e+06	2.83916e+06	8.76949e+06	2.59219e+06	4	2	2	2
Rbmx;Rbmxl1;Rbmxl2	5758000	10819000	2672200	10544000	4.17783e+06	5.66544e+06	4.53669e+06	4.63758e+06	0	2	0	2
Hnrnpl	5017900	11460000	2741400	11388000	3.64084e+06	6.0011e+06	4.65417e+06	5.00879e+06	1	2	0	2
Sqrdl	6198300	5831700	4259100	9831900	4.4973e+06	3.05381e+06	7.23083e+06	4.32437e+06	2	2	4	5
Gfpt1	5599500	8768700	2089100	9474500	4.06283e+06	4.59179e+06	3.54674e+06	4.16718e+06	1	2	0	6
Stt3a	3867900	7221900	2192400	7606000	2.80643e+06	3.78179e+06	3.72212e+06	3.34535e+06	1	2	2	4
Ctbp1	624360	14771000	531670	8954800	453017	7.73493e+06	902636	3.9386e+06	0	2	0	1
Hyou1	1275900	8704700	789370	8832400	925754	4.55827e+06	1.34014e+06	3.88476e+06	0	2	0	2
Hist1h1a	618690	15761000	0	5460600	448903	8.25335e+06	0	2.40174e+06	0	2	0	1
Klhl17	0	4066400	4688900	8805900	0	2.1294e+06	7.96052e+06	3.87311e+06	0	2	2	1
Rps19	999300	5535200	1569200	8564500	725062	2.89854e+06	2.66409e+06	3.76693e+06	0	2	2	1
Gm10036;Rpl11	1606800	5520400	1013900	6819200	1.16585e+06	2.89079e+06	1.72134e+06	2.99929e+06	1	2	0	2
Rps3a	2132400	5772200	677640	2669600	1.5472e+06	3022650	1.15045e+06	1.17417e+06	0	2	0	3
Myo1a	2896600	2518700	1276900	4948300	2.10168e+06	1.31893e+06	2.16784e+06	2.17642e+06	1	2	2	6
Raly	2943200	4502600	1351600	6366500	2.1355e+06	2.35782e+06	2.29466e+06	2.80018e+06	2	2	0	3
Pabpc1	2238400	4381700	798450	4874100	1.62411e+06	2.29451e+06	1.35556e+06	2.14378e+06	0	2	0	2
Rpl24	2351200	4140100	1488300	5719800	1.70596e+06	2.16799e+06	2.52674e+06	2.51574e+06	0	2	0	2
Hsp90aa1	1127700	6472200	1939800	5015200	818225	3.38921e+06	3.29327e+06	2.20584e+06	0	2	0	1
Hp1bp3	0	10161000	0	4371600	0	5.32087e+06	0	1.92276e+06	0	2	0	3
Ccdc61	0	8399100	0	5872500	0	4.39824e+06	0	2.58291e+06	0	2	0	2
Arf4	3222800	3806700	1450500	4487800	2.33837e+06	1.9934e+06	2.46257e+06	1.97387e+06	2	2	1	2
Gatad2b	405700	9504400	0	3973900	294364	4.97704e+06	0	1.74784e+06	0	2	0	2
Ccar2	2506700	4578000	824370	3463100	1.81879e+06	2.3973e+06	1.39956e+06	1.52318e+06	1	2	0	1
Ruvbl1	1201900	6794200	514500	4161000	872062	3.55783e+06	873485	1.83014e+06	0	2	0	2
Atp5o	4454300	1629800	2377600	2355600	3.2319e+06	853455	4.03654e+06	1.03607e+06	1	2	1	0
Vars	2722500	3408700	0	4969800	1.97536e+06	1.78499e+06	0	2.18587e+06	2	2	0	3
Gapdh;Gm15294;Gm3839	1686100	3756900	576620	5193700	1.22338e+06	1.96733e+06	978949	2.28435e+06	1	2	0	2
Cfl1	1887700	3233300	930380	2830100	1.36966e+06	1.69314e+06	1.57954e+06	1.24477e+06	2	2	0	2
Cyp2c65	2741900	2423100	0	5911100	1.98944e+06	1.26887e+06	0	2.59988e+06	0	2	0	2
Gm10320;Sec61b	979480	3268200	554230	4161600	710681	1.71141e+06	940936	1.8304e+06	1	2	0	1
Slc35a3	1139600	2902000	467210	4084200	826859	1.51965e+06	793199	1.79636e+06	0	2	0	1
Gstm1;Gm6665;Gstm7;Gstm5;Gstm2;Gstm4	2526700	4234000	0	3676400	1.8333e+06	2.21716e+06	0	1.61699e+06	1	2	0	0
Calml3;Calm1	910450	1688100	1525700	2444200	660595	883985	2.59024e+06	1.07503e+06	2	2	1	3
Hnrnpul2	787790	4168000	284550	3877700	571596	2.1826e+06	483091	1.70553e+06	0	2	0	2
Rab5c;Rab5a;Rab5b	1520000	2401100	978010	2689500	1.10287e+06	1.25735e+06	1.6604e+06	1.18293e+06	0	2	0	1
Dmbt1	2444800	2186800	888290	3622100	1.77387e+06	1.14513e+06	1.50808e+06	1.59311e+06	2	2	2	4
Srrt	503090	3994700	0	4044600	365027	2.09185e+06	0	1.77894e+06	0	2	1	3
Slc12a2	0	2898900	479760	1840400	0	1.51803e+06	814506	809465	0	2	0	0
Pitx2;Pitx1	0	5462400	0	2669200	0	2.86042e+06	0	1.174e+06	0	2	0	0
Ctage5;Mia2	556340	3011600	565950	2414000	403663	1.57704e+06	960834	1.06175e+06	0	2	0	1
Srsf1	1521200	2441600	505300	2617600	1.10374e+06	1.27856e+06	857866	1.1513e+06	0	2	0	2
H2afy	0	5434700	0	1978200	0	2.84592e+06	0	870074	0	2	0	3
Magt1	979200	1645900	0	3336900	710478	861886	0	1.46767e+06	0	2	0	1
Khsrp	1166500	1255800	481270	3030300	846377	657608	817070	1.33282e+06	0	2	0	2
Tax1bp1	0	2391200	0	1390800	0	1.25217e+06	0	611717	0	2	0	2
Actl6a	951210	2319700	0	1822000	690169	1.21473e+06	0	801372	0	2	0	0
Hnrnpab	404920	1286800	1022100	1256600	293798	673841	1.73526e+06	552692	0	2	1	2
H2afz;H2afv	144710	2238400	0	1035200	104997	1.17215e+06	0	455313	0	2	0	2
Pcnt	0	1955000	0	1350800	0	1.02375e+06	0	594124	0	2	0	0
Rps3	372830	1270400	0	1091700	270514	665253	0	480163	1	2	0	3
Hnf4g;Hnf4a	0	1551600	0	738450	0	812505	0	324793	0	2	0	1
Selenbp2;Selenbp1	0	414490	1523100	388410	0	217050	2.58582e+06	170835	0	2	1	0
Ddost	332570	1043300	0	1198400	241303	546331	0	527093	0	2	0	3
Rangap1	0	2101500	0	284290	0	1.10046e+06	0	125040	0	2	0	0
Smarcd2	0	1381700	0	873150	0	723536	0	384038	0	2	0	2
Nup155	0	1123600	0	564940	0	588380	0	248478	0	2	0	0
Nup210	345850	779470	0	267900	250938	408175	0	117831	0	2	0	0
Pigz	0	1221900	0	0	0	639856	0	0	0	2	0	0
Foxd2	0	909210	0	0	0	476114	0	0	0	2	0	0
Smc1a	0	346190	0	179250	0	181285	0	78839.7	0	2	0	2
Fip1l1	0	547730	0	0	0	286822	0	0	0	2	0	1
Ddb1	0	354950	0	0	0	185872	0	0	0	2	0	2
Kat5	24604000	28541000	34120000	16524000	1.78519e+07	1.49457e+07	5.79268e+07	7.26777e+06	0	1	1	0
Vim	101040000	3395000	37663000	1624500	7.33115e+07	1.77781e+06	6.39418e+07	714505	11	1	9	1
Col1a1	132380000	6551100	956100	741900	9.60509e+07	3.43053e+06	1.62321e+06	326311	3	1	0	0
Dnase1	49945000	47208000	1250700	4005600	3.62386e+07	2.47208e+07	2.12336e+06	1.76179e+06	1	1	0	0
Rpl18	23988000	21886000	9665100	22746000	1.7405e+07	1.14607e+07	1.64088e+07	1.00044e+07	1	1	0	2
Dsp	20543000	9419500	10674000	21378000	1.49054e+07	4.93258e+06	1.81216e+07	9.40271e+06	3	1	3	7
Rpl8	8290700	15470000	4266200	25878000	6.01548e+06	8.10097e+06	7.24288e+06	1.13819e+07	1	1	1	3
Rpl19	6420300	15352000	2845100	20676000	4.65837e+06	8.03917e+06	4.83023e+06	9.09394e+06	0	1	1	1
Ca1;Car1	13874000	12371000	3328800	20123000	1.00666e+07	6.47815e+06	5.65143e+06	8.85072e+06	1	1	0	2
Rab3gap1	17774000	10141000	3111200	4086100	1.28963e+07	5.3104e+06	5.282e+06	1.79719e+06	0	1	0	0
Ptbp3;Ptbp1	9406200	15031000	4814100	12605000	6.82485e+06	7.87108e+06	8.17307e+06	5.54407e+06	1	1	0	2
Pcbp2;Pcbp3;Pcbp1	16423000	9739500	4897300	10838000	1.1916e+07	5.10015e+06	8.31432e+06	4.76689e+06	2	1	2	1
Ctnnb1	8965100	8172700	5292700	11322000	6.5048e+06	4.27969e+06	8.98561e+06	4.97977e+06	4	1	3	5
Tufm	12600000	7234000	5837300	11721000	9.14218e+06	3.78813e+06	9.9102e+06	5.15526e+06	2	1	2	3
Immt	15052000	6726300	6733200	7721300	1.09213e+07	3.52227e+06	1.14312e+07	3.39607e+06	6	1	4	6
Ywhaz	6968400	10464000	1603600	12348000	5.05606e+06	5.47954e+06	2.72249e+06	5.43103e+06	3	1	0	6
Fcgbp	8234700	9139300	1782600	5584900	5.97485e+06	4.78585e+06	3.02639e+06	2.45641e+06	2	1	0	1
Hadha	10579000	5828100	5622400	6459900	7.6758e+06	3.05192e+06	9.54535e+06	2.84126e+06	2	1	0	2
Rpl3	3427700	7929500	1139700	13258000	2.48703e+06	4.15233e+06	1.93491e+06	5.83128e+06	0	1	0	4
Pigr	8479100	6974200	2700900	6026700	6.15218e+06	3.65209e+06	4.58542e+06	2.65073e+06	3	1	1	1
Mpst	11066000	4253100	4135300	7680800	8.02915e+06	2.22716e+06	7.02065e+06	3.37825e+06	1	1	2	1
Ppib	0	8381800	1178900	11368000	0	4.38918e+06	2.00146e+06	5e+06	1	1	0	2
Uqcrc1	9854800	3891700	4023600	4578100	7.15034e+06	2.03791e+06	6.83101e+06	2.01359e+06	1	1	3	1
Rpl35	2852900	6120200	1954500	11868000	2.06998e+06	3.20488e+06	3.31823e+06	5.21991e+06	1	1	1	1
Hadh	11446000	4215500	3282700	4664900	8.30487e+06	2.20747e+06	5.57316e+06	2.05177e+06	2	1	0	1
Ces1d	3973200	5903900	3805800	11559000	2.88283e+06	3.09162e+06	6.46125e+06	5.08401e+06	1	1	0	3
Snrpa	5799700	3673100	1149700	6082600	4.20809e+06	1.92344e+06	1.95189e+06	2.67532e+06	0	1	0	0
Ddx3y;D1Pas1;Ddx3x	1192300	7429800	1787900	8541000	865097	3.89066e+06	3.03538e+06	3.7566e+06	0	1	2	1
Tpm3;Tpm3-rs7	7095200	5675600	2260700	5174400	5.14806e+06	2.97206e+06	3.83807e+06	2.27586e+06	2	1	2	0
Rpl26	2096700	6445500	1204800	9325100	1.5213e+06	3.37523e+06	2.04543e+06	4.10147e+06	1	1	1	2
Rps26	3043900	6281000	1459600	9784700	2.20856e+06	3.28909e+06	2.47802e+06	4.30361e+06	0	1	0	0
Sdha	4385200	4022400	4380500	5297300	3.18177e+06	2.10636e+06	7.43693e+06	2.32992e+06	1	1	2	2
Tubb5;Tubb2b;Tubb2a;Tubb4b;Tubb6	2133000	3586200	1415000	8251600	1.54764e+06	1.87794e+06	2.4023e+06	3.62931e+06	2	1	2	4
Rpl17	1934400	6166400	1284700	7292200	1.40354e+06	3.22908e+06	2.18108e+06	3.20734e+06	0	1	0	2
Rps13	2228700	5846000	0	10776000	1.61708e+06	3.0613e+06	0	4.73962e+06	0	1	0	1
Elavl1	5689800	7598000	887840	4659100	4.12835e+06	3.97874e+06	1.50732e+06	2.04922e+06	1	1	0	1
Rps14	5312100	6629400	0	6975500	3.8543e+06	3.47153e+06	0	3.06804e+06	1	1	0	2
Hbb-bh1;Hbb-bh0	3511200	4827300	241160	3735800	2.54762e+06	2.52785e+06	409426	1.64312e+06	0	1	0	0
G3bp1	4165900	4499100	1805900	4409800	3022650	2.35598e+06	3.06594e+06	1.93957e+06	0	1	0	1
Rps27l;Rps27	2549800	4943700	1037200	7506500	1.85006e+06	2.5888e+06	1.76089e+06	3.30159e+06	1	1	0	1
Ctnnd1	5281500	3869000	1578100	5655900	3.8321e+06	2.02603e+06	2.6792e+06	2.48764e+06	1	1	1	4
Dld	6371700	2331900	3240400	2895200	4.62311e+06	1.22111e+06	5.50135e+06	1.2734e+06	1	1	1	1
Npm1	0	8255600	1134400	5681300	0	4.3231e+06	1.92591e+06	2.49881e+06	1	1	1	1
Snd1	0	5035900	1340000	9256200	0	2.63708e+06	2.27497e+06	4.07116e+06	0	1	1	3
Maoa	4626400	2355000	2581200	5427100	3.35677e+06	1.23321e+06	4.3822e+06	2.38701e+06	1	1	1	2
Gnb2l1	2325300	5409700	658310	5259700	1.68717e+06	2.83282e+06	1.11764e+06	2.31338e+06	1	1	0	2
Rpl10;Rpl10l	1185500	4719200	548580	6784800	860163	2.47124e+06	931344	2.98416e+06	0	1	0	1
Phb2	4306300	2651200	1541700	3339900	3.12452e+06	1.38832e+06	2.6174e+06	1.46899e+06	1	1	2	3
Kpnb1	1871800	7914000	919740	3520600	1.35812e+06	4.14422e+06	1.56148e+06	1.54847e+06	1	1	1	1
Rpl13a	907700	5479100	534040	5062300	658599	2.86917e+06	906659	2.22656e+06	0	1	0	2
Ugdh	3313300	5632800	1184000	4386900	2.40403e+06	2.94965e+06	2.01012e+06	1.92949e+06	0	1	0	1
Rps6	1247700	4384300	702200	6434400	905293	2.29587e+06	1.19215e+06	2.83005e+06	0	1	0	1
Atp2a3	1211700	4116900	880290	5700400	879173	2.15584e+06	1.4945e+06	2.50721e+06	1	1	0	4
Actn4	2869000	1177500	2650100	4746300	2.08166e+06	616606	4.49917e+06	2.08757e+06	2	1	0	1
1600014C10Rik	1613100	2746100	1482100	7364500	1.17042e+06	1.43801e+06	2.51622e+06	3.23913e+06	0	1	0	0
Rpl4	1819700	4901500	312210	4025000	1.32032e+06	2.5667e+06	530050	1.77032e+06	0	1	0	2
Rab14	3202600	2400900	1391400	3130000	2.32371e+06	1.25725e+06	2.36223e+06	1.37667e+06	1	1	2	0
B4galnt2	2284400	2316400	2983800	4160200	1.65749e+06	1.213e+06	5.06571e+06	1.82978e+06	2	1	3	1
Arcn1	3356400	2816900	1287700	3131600	2.4353e+06	1.47509e+06	2.18618e+06	1.37737e+06	1	1	1	1
Morc3	1164000	2514900	1226900	4779900	844563	1.31694e+06	2.08295e+06	2.10235e+06	0	1	0	0
Spin1	3157900	3065200	1952400	1538500	2.29128e+06	1.60511e+06	3.31466e+06	676680	0	1	0	0
Cenpv	0	7537300	438820	2891100	0	3.94696e+06	745001	1.2716e+06	0	1	0	1
Rpl23	2261400	3487700	0	3694400	1.6408e+06	1.82636e+06	0	1.62491e+06	0	1	0	1
H2-Q7;H2-K1;H2-Q6;H2-Q4;H2-Q2;H2-Q9;H2-Q8;H2-T23;H2-D1;H2-L	1884700	1661900	1413700	3079500	1.36748e+06	870265	2.40009e+06	1.35446e+06	0	1	1	1
Dnajb11	5078900	1236700	720490	2315400	3.68509e+06	647606	1.2232e+06	1.01838e+06	0	1	0	3
Prdx1	2050100	218180	0	4201700	1.48749e+06	114251	0	1.84804e+06	1	1	0	1
U2af1	1928600	2954700	888590	3368800	1.39933e+06	1.54725e+06	1.50859e+06	1.4817e+06	1	1	1	1
Ahnak	2599000	2026400	1030900	3568100	1.88576e+06	1.06114e+06	1.7502e+06	1.56936e+06	1	1	2	1
Rbm14;Gm21992	1729200	3417200	650190	3583200	1.25465e+06	1.78944e+06	1.10385e+06	1.576e+06	0	1	0	1
Rasl2-9;Ran	1229500	4948400	488570	1956900	892088	2.59126e+06	829463	860705	0	1	0	0
Bcap31	1439500	1801700	2330700	2606600	1.04446e+06	943472	3.95691e+06	1.14646e+06	0	1	1	1
Myo1d	2483300	710120	1424100	2585500	1.80181e+06	371859	2.41775e+06	1.13718e+06	0	1	1	3
Srrm1	1984700	2979500	732170	2617600	1.44004e+06	1.56023e+06	1.24303e+06	1.1513e+06	1	1	1	2
Ywhae	1722800	2518000	144940	2253600	1.25001e+06	1.31857e+06	246070	991203	0	1	0	2
Safb2	486480	4386100	278700	2736700	352975	2.29681e+06	473159	1.20369e+06	1	1	1	2
Sf3b1	1623900	2120400	642260	3080200	1.17825e+06	1.11036e+06	1.09039e+06	1.35477e+06	1	1	1	2
Galnt7	1756900	1327300	1466700	3370900	1.27475e+06	695049	2.49007e+06	1.48263e+06	1	1	1	1
Rbm39	1290900	2257500	1074800	2419000	936638	1.18215e+06	1.82473e+06	1.06395e+06	1	1	1	1
Tpi1	1420200	2816500	384910	1753100	1.03045e+06	1.47488e+06	653476	771068	0	1	1	1
Unc80	3237600	4171200	0	0	2.3491e+06	2.18428e+06	0	0	1	1	0	0
Hdlbp	1257400	1792800	442510	2700900	912331	938811	751265	1.18794e+06	1	1	1	2
Mdh1	1227500	1888900	552740	2396000	890637	989135	938407	1.05383e+06	1	1	0	1
Slc16a1	2937400	2003300	0	2331100	2.13129e+06	1.04904e+06	0	1.02529e+06	1	1	2	1
Try10	862940	2021600	527340	1801200	626123	1.05862e+06	895284	792223	1	1	1	1
Clint1	2203100	1140300	1259300	1629700	1.5985e+06	597125	2.13796e+06	716792	1	1	1	0
Hnrnph1	2031300	403620	896550	3248200	1.47385e+06	211358	1.52211e+06	1.42866e+06	1	1	1	0
Snrnp200	1236200	2317600	449790	2218000	896949	1.21363e+06	763625	975545	2	1	0	0
Mettl7b	1749800	1220400	904850	3046300	1.2696e+06	639070	1.5362e+06	1.33986e+06	1	1	1	1
Ckap4	748680	1991600	520910	2817200	543219	1.04291e+06	884368	1.23909e+06	0	1	1	1
Arf5;Arf3;Arf4;Arf2;Arf1	0	2010600	873590	2139300	0	1.05286e+06	1.48313e+06	940930	0	1	1	1
Hnrnpf	981670	2642100	0	1477300	712270	1.38355e+06	0	649762	1	1	1	2
Prpf19	0	3997800	1377200	0	0	2.09347e+06	2.33812e+06	0	0	1	0	0
Ywhaq	1147700	1960000	0	2066100	832736	1.02637e+06	0	908735	0	1	0	1
Myl6;Myl6b	1961500	1161500	0	2192200	1.4232e+06	608227	0	964197	2	1	2	3
Uso1	989440	2693300	0	1501200	717907	1.41036e+06	0	660274	0	1	0	0
Txndc5	0	1774300	0	3018300	0	929124	0	1.32754e+06	0	1	0	1
Hcfc1	0	2599700	466020	1456800	0	1.36135e+06	791179	640746	0	1	0	0
Cbx1	0	3602400	0	1579200	0	1.88642e+06	0	694581	0	1	0	1
Caprin1	930380	1716500	285570	1648300	675055	898856	484823	724973	0	1	0	1
Ppia	651330	1940000	0	1731600	472585	1.01589e+06	0	761611	0	1	0	1
Thrap3	3929100	377250	0	386520	2.85084e+06	197549	0	170003	0	1	0	0
Tle3	0	2331000	0	1325100	0	1.22064e+06	0	582820	0	1	0	0
Pof1b	1019700	1674900	319170	997040	739863	877072	541867	438529	1	1	0	0
Sec22b	0	1981100	660380	2239700	0	1.03742e+06	1.12115e+06	985089	0	1	0	1
Pdlim1	1310400	1303900	502890	1316300	950786	682796	853775	578949	0	1	0	1
Ranbp2	494810	2880400	0	1302500	359019	1.50834e+06	0	572880	1	1	0	1
Fus;Taf15	0	1878200	458150	1687200	0	983532	777818	742083	0	1	0	1
Slc25a3	1896700	770790	0	1058400	1.37619e+06	403629	0	465517	0	1	0	1
Ddx21	0	2333100	213920	1670200	0	1.22174e+06	363180	734606	0	1	0	0
Gphn	0	1828400	0	1308600	0	957454	0	575563	0	1	0	1
Myo18a	1534100	782590	0	1654600	1.1131e+06	409808	0	727744	2	1	0	0
Rpl6	0	2188600	0	1288600	0	1.14607e+06	0	566766	0	1	0	1
Hsd17b10	1828200	720800	649350	784190	1.32649e+06	377452	1.10243e+06	344911	1	1	1	0
Atp13a1	794950	1389600	331050	1980600	576791	727673	562036	871129	0	1	0	1
Ptma	0	1561200	372280	1090900	0	817533	632033	479812	0	1	1	1
Smarce1	0	2727600	0	1692500	0	1.42833e+06	0	744414	0	1	0	0
Trpm4	0	1450300	0	1997400	0	759459	0	878518	0	1	0	1
Ywhab	1388100	1548400	397210	0	1.00716e+06	810830	674358	0	1	1	0	0
Acin1	0	2136800	0	2133800	0	1.11895e+06	0	938511	0	1	0	2
Ddrgk1	563560	1656500	792050	0	408902	867437	1.34469e+06	0	0	1	0	0
Rpl7	555610	1077300	230370	1743100	403134	564135	391108	766669	0	1	0	0
Cyfip1	1689000	661950	0	1250100	1.22549e+06	346634	0	549833	0	1	0	1
Idh3a	1458700	558590	525690	904560	1.05839e+06	292509	892483	397853	1	1	1	1
Hnrnpd	884610	1193000	243770	1643600	641846	624722	413857	722906	1	1	0	1
Dnajc10	468490	1001800	0	1805000	339922	524599	0	793895	0	1	0	1
Fmr1	0	1880400	0	1339200	0	984684	0	589022	0	1	0	1
Ccar1	0	2103900	0	1566800	0	1.10172e+06	0	689127	0	1	0	1
Nacc1;Nacc2	0	2149700	0	1464500	0	1.1257e+06	0	644132	0	1	0	1
Eef1d	543750	787760	278270	1255600	394528	412516	472429	552252	1	1	1	2
Pds5a	391030	2001400	0	1044100	283719	1.04805e+06	0	459227	0	1	0	0
Cdx2	0	2317700	0	1113500	0	1.21368e+06	0	489752	0	1	0	1
2210010C04Rik	194920	479780	482850	349040	141428	251240	819752	153519	1	1	2	2
Rbbp7	0	2440000	0	888230	0	1.27772e+06	0	390671	0	1	0	1
Ybx1	0	1186100	0	1694200	0	621109	0	745162	0	1	0	3
Mib1	0	1816000	0	1383900	0	950960	0	608682	0	1	0	1
Glg1	0	758300	571290	1213400	0	397089	969900	533691	0	1	1	1
Rtcb	0	1606900	0	1481200	0	841464	0	651478	0	1	0	1
Anxa4	548460	1137300	0	933610	397946	595555	0	410631	0	1	0	0
Upf1	0	1347200	0	1072000	0	705470	0	471499	0	1	0	0
Atg9a	0	2816500	0	0	0	1.47488e+06	0	0	0	1	0	0
Rad21	0	1614400	0	1067700	0	845391	0	469607	0	1	0	0
Wiz	0	1748000	0	925010	0	915352	0	406848	0	1	0	0
Klf5	0	1732400	0	823900	0	907183	0	362377	0	1	0	1
Hnrnpr	0	1099100	413540	0	0	575551	702082	0	0	1	0	0
Eef1g	0	717350	0	930450	0	375645	0	409241	0	1	0	1
Rcc1	0	2516600	0	0	0	1.31783e+06	0	0	0	1	0	0
Igf2bp2	371090	708450	250090	795810	269252	370984	424587	350022	0	1	0	1
Srsf6	0	1130400	0	1094100	0	591941	0	481219	0	1	0	1
Hnrnpa1	597610	779510	0	785750	433608	408195	0	345597	1	1	0	1
Taldo1	0	1154300	0	781740	0	604457	0	343833	0	1	0	0
Ddx39b;Ddx39a	379340	698190	0	1045400	275238	365612	0	459799	1	1	0	1
Dnajb1	0	1629800	0	0	0	853455	0	0	0	1	0	0
Erh	384230	728840	0	792110	278786	381662	0	348394	0	1	0	1
5330417C22Rik;Kiaa1324	394420	536080	312050	468850	286179	280722	529779	206215	1	1	1	1
Rpl7a	0	550540	0	815200	0	288294	0	358550	0	1	0	1
Ehmt1	0	1718400	0	0	0	899851	0	0	0	1	0	0
Sult1b1	0	801820	0	825640	0	419878	0	363142	0	1	0	0
Hsph1	0	979650	0	593010	0	513000	0	260824	0	1	0	0
Faf2	0	580810	0	580420	0	304145	0	255287	0	1	0	1
Lad1	0	469380	0	730320	0	245794	0	321217	0	1	0	1
Brd1	0	1031300	0	315210	0	540047	0	138639	0	1	0	0
Dek	0	1285900	0	0	0	673370	0	0	0	1	0	0
Cux1	0	899270	324280	0	0	470909	550542	0	0	1	0	0
	0	636650	0	386510	0	333386	0	169999	0	1	0	0
Aldob	0	569660	0	0	0	298306	0	0	0	1	0	0
Cbx3	0	1096900	0	0	0	574399	0	0	0	1	0	1
Supt5h	236740	411020	0	430840	171771	215233	0	189497	0	1	0	0
Eml4	174610	239200	0	280900	126692	125259	0	123549	0	1	0	0
Sub1	0	501640	0	432280	0	262687	0	190130	0	1	0	0
Sin3a	0	409400	0	466080	0	214385	0	204996	0	1	0	0
Pgk1;Pgk2	0	351180	0	373510	0	183898	0	164281	0	1	0	1
Sf3a2	0	357080	0	337420	0	186987	0	148408	0	1	0	1
Son	0	332290	0	366460	0	174006	0	161180	0	1	0	1
Ipo7	0	319890	0	310070	0	167512	0	136378	0	1	0	0
Dnmt3a	0	501330	0	0	0	262525	0	0	0	1	0	0
Cbs	0	450980	0	0	0	236159	0	0	0	1	0	0
Nup188	0	414520	0	0	0	217066	0	0	0	1	0	0
Dnajb12	0	0	0	248170	0	0	0	109153	0	1	0	1
Alyref2;Alyref	0	0	0	0	0	0	0	0	0	1	0	1
Ruvbl2	0	0	0	0	0	0	0	0	0	1	0	0
Nup93	0	0	0	0	0	0	0	0	0	1	0	0
Rpl18a	0	0	0	0	0	0	0	0	0	1	0	0
Mcm6	0	0	0	0	0	0	0	0	0	1	0	0
Ewsr1	0	0	0	0	0	0	0	0	0	1	0	0
Eif2s1	0	0	0	0	0	0	0	0	0	1	0	0
Znf787	0	0	0	0	0	0	0	0	0	1	0	0
Sf3a1	0	0	0	0	0	0	0	0	0	1	0	1
Prpf8	0	0	0	0	0	0	0	0	1	1	0	0
Krt83	5366000	7667600	11660000	14378000	3.89341e+06	4.01519e+06	1.97956e+07	6.32389e+06	0	0	2	0
Slc26a10	545670000	0	353470000	329510000	3.95922e+08	0	6.00099e+08	1.44929e+08	1	0	1	1
Krt33a	0	337240	1257300	436890	0	176598	2.13456e+06	192158	0	0	0	0
Rbm25	89374000	0	33075000	55720000	6.4847e+07	0	5.61526e+07	2.45074e+07	0	0	1	0
Krt86	1553500	0	1030200	0	1.12717e+06	0	1.74901e+06	0	0	0	0	0
Lgals4	28416000	43425000	10795000	38904000	2.06178e+07	2.27398e+07	1.83271e+07	1.71112e+07	1	0	1	0
Krt85	356980	0	341210	655160	259014	0	579285	288160	0	0	0	0
Krtap2-4;Gm11562	0	0	0	0	0	0	0	0	0	0	0	0
Dlat	0	41816000	0	17915000	0	2.18972e+07	0	7.87957e+06	0	0	0	1
Aldh1b1	20576000	9040200	7758800	14427000	1.49293e+07	4.73396e+06	1.31724e+07	6.34544e+06	2	0	1	1
Aco2	25656000	11033000	10021000	17582000	1.86152e+07	5.7775e+06	1.7013e+07	7.73311e+06	3	0	2	1
Ogdh	24454000	2219000	13086000	7732100	1.77431e+07	1.16199e+06	2.22166e+07	3.40082e+06	4	0	5	2
Cct5	41860000	3989300	469570	4943600	3.03723e+07	2.08902e+06	797206	2.17435e+06	0	0	0	1
Calr	3882100	12402000	2661100	16598000	2.81673e+06	6.49439e+06	4.51785e+06	7.30031e+06	0	0	1	3
Sprr1a	6514000	4846600	4586200	21399000	4.72636e+06	2.53795e+06	7.78616e+06	9.41194e+06	1	0	1	1
Cs	12633000	4388000	7319800	8631900	9.16612e+06	2.2978e+06	1.24271e+07	3.79658e+06	1	0	1	1
Defcr20;Defa20	2386400	1486900	1054400	844530	1.7315e+06	778625	1.79009e+06	371450	1	0	1	0
Krt84	3702100	4618700	4367700	7786200	2.68613e+06	2.41861e+06	7.4152e+06	3.42461e+06	0	0	0	0
Tchh	0	0	0	0	0	0	0	0	0	0	0	0
Slc25a5	10529000	5940300	3191900	5996100	7.63952e+06	3.11068e+06	5.41901e+06	2.63727e+06	0	0	0	2
Cubn	0	917230	0	646540	0	480313	0	284368	0	0	0	0
Krtap4-16	529630	536020	0	0	384283	280690	0	0	0	0	0	0
1500011B03Rik	12975000	1681000	8053200	3353000	9.41426e+06	880267	1.36722e+07	1.47475e+06	1	0	0	0
Slc25a1	26585000	695970	0	0	1.92893e+07	364449	0	0	1	0	0	0
Krtap15;Krtap15-1	0	0	555800	1162200	0	0	943602	511171	0	0	0	0
Lman1	6345800	6035900	0	8223800	4.60432e+06	3.16074e+06	0	3.61708e+06	0	0	0	1
Dsg1a;Dsg1b;Dsg1c	1496000	4987500	4203100	7847800	1.08545e+06	2.61174e+06	7.13576e+06	3.45171e+06	0	0	0	2
Aldh18a1	4835900	5746300	933430	1336500	3.50878e+06	3.00909e+06	1.58472e+06	587834	1	0	0	0
Ap2a2;Ap2a1	6237800	2691600	3651900	4212600	4.52596e+06	1.40947e+06	6.19996e+06	1.85283e+06	2	0	1	0
Chchd3	9648400	1571100	4137300	1029300	7.00058e+06	822717	7.02405e+06	452718	2	0	1	0
Pdia4	1410800	2670500	568030	8642900	1.02363e+06	1.39842e+06	964365	3.80141e+06	0	0	0	1
Myo5b	8122800	1845200	2893800	3102800	5.89366e+06	966251	4.91291e+06	1.36471e+06	5	0	1	0
Ap1b1;Ap2b1	6407700	2625600	2492900	3725000	4.64923e+06	1.37491e+06	4.23229e+06	1.63837e+06	1	0	2	2
Ugt2b34	1602800	4894400	834840	8139900	1.16294e+06	2.56298e+06	1.41734e+06	3.58018e+06	0	0	0	2
Cat	8081900	709840	1852000	3621400	5.86398e+06	371712	3.14421e+06	1.5928e+06	4	0	2	1
Etfb	6109500	3077700	1383400	3830300	4.43287e+06	1.61166e+06	2.34865e+06	1.68468e+06	4	0	0	2
Mta3;Mta1	0	10255000	0	4832400	0	5.3701e+06	0	2.12544e+06	0	0	0	1
Rpl15;Gm10020	0	4820100	1861300	5847400	0	2.52408e+06	3.16e+06	2.57187e+06	0	0	0	1
Hao2	7542900	2291500	1010400	3744300	5.4729e+06	1.19996e+06	1.71539e+06	1.64686e+06	1	0	0	0
Bsg	3138600	2881100	1780400	5222300	2.27727e+06	1.50871e+06	3022650	2.29693e+06	1	0	2	0
Ckmt1	4955500	1994500	2862700	2019900	3.59556e+06	1.04443e+06	4.86011e+06	888414	1	0	0	1
Suclg2	5558800	702360	2867300	3482500	4.0333e+06	367795	4.86792e+06	1.53171e+06	2	0	1	1
Phb	2894200	2514700	2269900	3947000	2.09994e+06	1.31684e+06	3.85369e+06	1.73601e+06	0	0	1	0
Rplp0	1953600	3491300	689160	6006300	1.41747e+06	1.82824e+06	1.17001e+06	2.64176e+06	0	0	0	2
Anpep	0	1788400	835660	2131800	0	936507	1.41873e+06	937632	0	0	0	0
Itln1b;Itln1	902520	2306900	0	0	654841	1.20802e+06	0	0	0	0	0	0
Sult1a1	1884300	4383700	1107900	4369500	1.36719e+06	2.29555e+06	1.88092e+06	1.92184e+06	1	0	0	1
Rpsa	1259300	4057700	455690	5123200	913710	2.12484e+06	773642	2.25334e+06	0	0	0	4
Myl12a;Myl9;Myl12b	1729700	2756200	2095800	3380200	1.25502e+06	1.4433e+06	3.55812e+06	1.48672e+06	1	0	2	2
Sprr1b	2132500	2156100	0	6885600	1.54728e+06	1.12906e+06	0	3.0285e+06	0	0	0	1
Rab11b;Rab11a;Rab25	5078800	1738700	823730	1994400	3.68502e+06	910482	1.39848e+06	877199	2	0	0	1
Rps9	1116900	3283800	640600	4746100	810389	1.71958e+06	1.08757e+06	2.08748e+06	0	0	0	1
Cgn	8799100	620740	334100	952040	6.38436e+06	325055	567214	418737	2	0	0	0
Aldoa;Aldoart1;Aldoart2	2644000	3276800	555070	3822100	1.91841e+06	1.71592e+06	942363	1.68108e+06	1	0	0	1
Srsf4;Srsf5	1391800	4145700	460380	3486700	1.00985e+06	2.17092e+06	781604	1.53356e+06	1	0	0	1
Tacc1	1811000	901000	1006500	3557200	1.31401e+06	471814	1.70877e+06	1.56457e+06	0	0	0	1
Cps1	2135600	1862000	635890	1722900	1.54953e+06	975048	1.07957e+06	757785	0	0	0	0
Acsf2	3559700	1367800	1908200	2493000	2.58281e+06	716257	3.23962e+06	1.0965e+06	0	0	1	1
Acaa2	3008500	1387100	1878900	2539400	2.18288e+06	726364	3.18988e+06	1.11691e+06	0	0	1	0
Casp14	1448700	3024200	882300	2158300	1.05113e+06	1.58364e+06	1.49791e+06	949287	0	0	0	0
Gsdmc2	3373200	991520	2989700	2186500	2.44749e+06	519216	5.07572e+06	961690	0	0	1	1
Aifm1	5378500	758440	1027200	1901300	3.90248e+06	397162	1.74391e+06	836251	2	0	1	0
Rpl14	0	0	0	9220900	0	0	0	4.05564e+06	0	0	0	1
Xrra1	990300	1408200	1119900	851380	718531	737413	1.9013e+06	374463	2	0	0	0
Hadhb	3263200	673480	1989900	1162500	2.36768e+06	352672	3.37833e+06	511303	3	0	2	1
Cox4i1	2365000	1544800	1561700	1762200	1.71597e+06	808945	2.65136e+06	775070	0	0	0	0
Gstk1	6472200	1212700	811250	0	4.69603e+06	635038	1.37729e+06	0	1	0	1	0
Ces1	1318900	1974900	883430	4026500	956954	1.03417e+06	1.49983e+06	1.77098e+06	0	0	1	2
Tfrc	3123800	0	970200	1276200	2.26653e+06	0	1.64714e+06	561312	1	0	0	0
Myom2	7225300	0	0	0	5.24246e+06	0	0	0	1	0	0	0
Rps2;Gm6576	1252500	1995800	340910	3773500	908776	1.04511e+06	578775	1.6597e+06	0	0	0	1
Anxa1	0	309630	0	6612900	0	162140	0	2.90856e+06	0	0	0	2
Rab1A	2243900	0	1026500	2449600	1.62811e+06	0	1.74273e+06	1.07741e+06	1	0	1	1
Krtap11-1	0	0	0	0	0	0	0	0	0	0	0	0
Me2;Me3	3492200	218840	2083000	0	2.53383e+06	114597	3.53639e+06	0	0	0	1	0
Copa	0	2139500	1135300	2578800	0	1.12036e+06	1.92744e+06	1.13424e+06	0	0	1	0
Ccdc30	0	0	0	0	0	0	0	0	0	0	0	0
Ndufs1	1339200	0	916850	1694900	971683	0	1.55657e+06	745469	0	0	1	0
Pdhb	3640700	624140	1080900	807520	2.64158e+06	326835	1.83508e+06	355172	1	0	0	0
Tpm1	1337000	1003700	1003500	1654700	970086	525594	1.70368e+06	727788	1	0	0	0
Krtap3-1;Krtap3-2	0	0	0	0	0	0	0	0	0	0	0	0
Rab21	1277600	1364200	652830	1664600	926988	714372	1.10833e+06	732143	0	0	1	1
Slc22a18	1307700	1622100	830610	2255700	948827	849423	1.41016e+06	992127	0	0	1	1
Idh2	1680600	885240	1009400	1240300	1.21939e+06	463562	1.7137e+06	545522	0	0	0	1
Got2	1553000	684620	678770	2077700	1.12681e+06	358506	1.15237e+06	913837	1	0	0	0
Gtf2ird2;Gtf2i	2393900	1745100	252480	608460	1.73694e+06	913833	428645	267620	1	0	0	1
Dad1	850800	2436800	568650	0	617315	1.27605e+06	965418	0	1	0	0	0
Epcam	0	858760	823750	2085000	0	449695	1.39851e+06	917047	0	0	0	1
Glud1	0	1393700	1648400	1847200	0	729820	2.79855e+06	812456	1	0	1	1
Ndrg4	0	0	0	5434600	0	0	0	2.39031e+06	0	0	0	1
Sacm1l	1155300	1008600	589690	1836800	838250	528160	1.00114e+06	807881	0	0	0	1
Krt81	0	0	0	0	0	0	0	0	0	0	0	0
Polr2d	876610	1394300	1013400	1973600	636041	730134	1.72049e+06	868050	0	0	1	1
Des	3931200	0	1288500	0	2.85236e+06	0	2.18753e+06	0	1	0	2	0
Gpd2	1434600	777410	417060	650090	1.0409e+06	407096	708058	285930	1	0	0	0
Canx	0	742930	527790	2971300	0	389040	896048	1.30687e+06	0	0	0	2
Chdh	2753100	0	0	699340	1.99757e+06	0	0	307591	2	0	0	0
Sf3a3	732570	1563600	547180	1320300	531530	818789	928967	580709	0	0	0	1
Opa1	480630	958670	1207500	1056200	348730	502014	2.05002e+06	464549	1	0	1	0
S100a3	0	0	0	0	0	0	0	0	0	0	0	0
Golga2	1092200	1328900	381350	1339000	792467	695887	647432	588934	1	0	0	1
Emc2	715080	1000600	442530	2138600	518840	523971	751299	940622	1	0	1	1
Krtap1-5;Krtap1-3;Krtap1-4;Krtap9-3	0	0	0	0	0	0	0	0	0	0	0	0
Krtap31-1;Krtap31-2;Gm11565	0	0	0	0	0	0	0	0	0	0	0	0
Gm16519;Rpl12	685690	0	0	2619900	497516	0	0	1.15231e+06	0	0	0	1
Rpl31	0	1729800	0	2304200	0	905821	0	1.01346e+06	0	0	0	1
Flnb	1652200	343510	503450	1836700	1.19879e+06	179881	854725	807837	3	0	1	3
Atp5d	1438600	670000	774780	1142700	1.0438e+06	350850	1.31537e+06	502595	1	0	1	0
Pdha1	2992800	0	190030	160130	2.17148e+06	0	322621	70430.1	2	0	0	0
Sec63	1287300	807060	362990	574450	934026	422622	616261	252661	0	0	0	1
Aadac	965010	815510	737910	1776000	700182	427047	1.25278e+06	781140	0	0	0	1
Lrpprc	1529700	0	418420	1988700	1.1099e+06	0	710367	874692	0	0	1	2
Psmd2	839750	1702900	0	1193800	609297	891735	0	525070	0	0	0	1
Tjp2	923010	814650	371660	1164100	669708	426597	630981	512007	0	0	0	0
Iqgap2;Iqgap3;Iqgap1	513300	1055900	678640	1466200	372435	552929	1.15215e+06	644880	0	0	0	2
Atp5f1	0	0	0	2788400	0	0	0	1.22642e+06	0	0	0	1
Ndufv1	1703000	0	1414900	0	1.23564e+06	0	2.40213e+06	0	0	0	0	0
Reg3b	408810	0	0	0	296620	0	0	0	0	0	0	0
B3galt5	1325000	0	911100	1147300	961380	0	1.54681e+06	504618	1	0	1	1
Picalm	0	607240	1234000	1421500	0	317985	2.09501e+06	625220	1	0	0	1
Scp2	1679800	614670	374360	696390	1.21881e+06	321876	635565	306294	1	0	1	0
Clpp	0	1344800	0	920400	0	704213	0	404820	0	0	0	0
	3309400	382920	0	0	2.4012e+06	200519	0	0	0	0	0	0
Minos1	1370000	500120	731100	671150	994030	261891	1.24122e+06	295193	0	0	1	0
Prkcsh	497010	0	384740	1837500	360615	0	653187	808189	0	0	0	1
Fasn	778170	917900	384740	943050	564616	480664	653187	414783	0	0	1	1
Hsd11b2	630770	1124500	235570	1594500	457667	588852	399936	701310	1	0	0	1
Psmc5	636620	0	381100	1306400	461912	0	647007	574595	0	0	1	1
Hbb-bs;Hbbt1	745110	641990	372130	667520	540629	336182	631779	293596	0	0	0	0
Znf326	875840	1379900	0	1011600	635483	722594	0	444933	0	0	0	1
Add1	994970	0	520460	1214000	721920	0	883604	533955	1	0	0	1
Zfp362	0	0	0	0	0	0	0	0	0	0	0	0
Eif3c	693500	0	349900	1762300	503182	0	594038	775114	0	0	0	1
Clptm1	510980	806220	486660	983270	370752	422182	826220	432473	0	0	2	1
Surf4	635040	0	418360	1677300	460766	0	710265	737728	0	0	0	1
Ap1g1	820120	644380	415540	890420	595054	337434	705477	391634	0	0	2	1
Lypd8	1831700	0	321820	800270	1.32903e+06	0	546366	351983	1	0	0	0
Uggt1	0	298920	384910	1964500	0	156531	653476	864048	0	0	0	2
Brpf1	780050	1043600	407440	621800	565980	546488	691726	273487	1	0	0	0
AY761184;Defa-rs1;Gm14851;Gm7849	397240	0	0	0	288225	0	0	0	0	0	0	0
Epb41l3	0	539880	0	346360	0	282712	0	152340	0	0	0	0
Golgb1	896330	758970	543010	551640	650350	397440	921888	242628	1	0	2	0
Apool	909700	675980	628390	0	660051	353981	1.06684e+06	0	1	0	2	0
Ssr4	2206500	0	0	418700	1.60097e+06	0	0	184157	0	0	0	1
Cad	2611300	0	0	0	1.89468e+06	0	0	0	2	0	0	0
Hkdc1	0	0	0	0	0	0	0	0	0	0	0	0
Dbt	1026400	432220	534430	559370	744725	226335	907321	246028	1	0	0	0
Ociad2	1137800	0	568100	751540	825553	0	964484	330551	0	0	1	0
Atp5c1	0	0	0	1837900	0	0	0	808365	1	0	0	1
Sel1l	0	0	303880	1188700	0	0	515908	522827	0	0	0	1
Rps11	0	1215300	0	1200300	0	636400	0	527929	0	0	0	1
Gsdma	428480	546160	612080	497900	310892	286000	1.03915e+06	218992	0	0	0	0
Dlst	1134800	0	628110	488440	823376	0	1.06637e+06	214831	1	0	1	0
Pnpt1	0	0	0	2225400	0	0	0	978800	0	0	0	1
Lap3	0	779760	0	0	0	408326	0	0	0	0	0	0
Krtap9-1;Gm11559;Gm11567	0	0	0	0	0	0	0	0	0	0	0	0
2310050C09Rik	0	0	873280	1288700	0	0	1.4826e+06	566810	0	0	1	1
Slc27a4	349930	535720	236730	827460	253899	280533	401905	363942	0	0	0	1
Cnnm4;Cnnm2	549190	380210	304330	723010	398476	199099	516672	318002	1	0	1	1
Supt16;Supt16h	0	1393600	0	646550	0	729768	0	284373	0	0	0	1
Dnmt1	0	1222600	0	811320	0	640222	0	356844	0	0	0	1
Vstm2a	327480	548490	144680	333570	237610	287220	245629	146714	0	0	0	0
Fmo5	0	0	563840	970050	0	0	957252	426658	0	0	0	1
Cpt1b;Cpt1a	1056900	0	572090	0	766854	0	971258	0	0	0	1	0
Krtap4-6	0	0	0	0	0	0	0	0	0	0	0	0
Ncln	0	846350	0	947210	0	443197	0	416612	0	0	0	1
Eny2	184160	785620	187670	606330	133621	411395	318614	266683	0	0	0	1
Abcc3	363890	596030	0	798090	264027	312115	0	351025	0	0	1	1
Ush1c	298810	405570	0	813270	216807	212379	0	357701	0	0	0	1
Eps8l3	508430	590070	383760	0	368901	308994	651523	0	1	0	1	0
FAM120A	0	628440	0	1035200	0	329087	0	455313	0	0	0	2
Hip1r	1658100	0	0	0	1.20307e+06	0	0	0	1	0	1	0
Rps15a	0	287050	0	1133000	0	150316	0	498328	0	0	0	1
Fkbp15	714240	488940	0	441130	518231	256037	0	194023	1	0	0	0
	0	0	0	0	0	0	0	0	0	0	0	0
Atp2b3;Atp2b2;Atp2b1	0	0	0	1284500	0	0	0	564963	0	0	0	0
Esyt2	0	0	0	1571700	0	0	0	691282	0	0	0	1
Fh	469310	341500	0	495120	340517	178829	0	217769	0	0	1	0
Rpl35a	209300	271500	125550	764260	151862	142173	213151	336145	0	0	0	1
Lrrfip2	607030	449600	0	450400	440442	235436	0	198100	0	0	0	1
Lama1	480690	0	201070	0	348774	0	341364	0	0	0	0	0
Tap1	0	473980	0	628880	0	248203	0	276601	0	0	0	0
Trim28	0	0	195920	1135700	0	0	332621	499516	0	0	0	1
Arl6ip5	0	694180	0	626790	0	363512	0	275682	0	0	0	1
Plcd1	372620	0	0	389720	270362	0	0	171411	0	0	0	0
Csde1	0	451860	0	585170	0	236619	0	257376	0	0	0	0
Acad11	488920	0	265970	370240	354745	0	451547	162843	1	0	0	0
Lsr	0	260260	0	0	0	136287	0	0	0	0	0	0
Camk2d;Camk2b;Camk2g	0	397280	0	490120	0	208038	0	215570	0	0	0	1
Casz1	307670	535110	0	263420	223236	280214	0	115860	0	0	0	1
Nckap1	0	526090	561460	0	0	275490	953211	0	0	0	1	0
Galnt12;Galnt4	418970	279610	0	386200	303992	146420	0	169863	0	0	0	1
Capzb	0	0	0	1062000	0	0	0	467100	0	0	0	1
Os9	358990	0	0	249660	260472	0	0	109808	0	0	0	1
Kif5b	0	501350	0	553610	0	262535	0	243495	0	0	1	1
Eprs	0	358440	0	485990	0	187699	0	213753	0	0	0	1
Mptx2;Mptx1	0	0	0	0	0	0	0	0	0	0	0	0
Etfa	560900	0	0	0	406972	0	0	0	1	0	0	0
Nipsnap1	470830	248900	0	259930	341620	130338	0	114325	1	0	0	0
Esyt1	347340	234690	0	393100	252019	122897	0	172898	1	0	0	1
Mthfd1	0	660210	0	0	0	345723	0	0	0	0	0	0
Acads	0	263700	257780	439930	0	138088	437643	193495	0	0	1	1
Krtap6-2	0	0	0	0	0	0	0	0	0	0	0	0
Gm11568	0	0	0	0	0	0	0	0	0	0	0	0
Cebpz	0	0	0	0	0	0	0	0	0	0	0	0
	0	0	837680	0	0	0	1.42216e+06	0	0	0	1	0
Pcx;Pc	829280	0	0	0	601700	0	0	0	1	0	0	0
Cct2	0	280320	0	514320	0	146791	0	226214	0	0	0	1
Idh1	0	0	0	743930	0	0	0	327203	0	0	0	1
Oat	0	0	0	0	0	0	0	0	0	0	0	0
Rpl22	0	0	0	700310	0	0	0	308018	0	0	0	1
Mlec	0	0	0	407430	0	0	0	179200	0	0	0	1
Krtap13-1	0	0	0	0	0	0	0	0	0	0	0	0
Ces1f	0	0	0	652220	0	0	0	286867	0	0	0	1
Dnajc13	0	0	0	0	0	0	0	0	0	0	0	0
Pnpla6	0	0	0	567740	0	0	0	249710	0	0	0	1
Eci3;Eci2	348490	0	0	218080	252854	0	0	95918.3	1	0	0	0
Gna14;Gnaq;Gna11	268340	0	0	286330	194699	0	0	125937	1	0	0	0
Rab1;Rab1b	0	162670	0	201510	0	85183.2	0	88630.3	0	0	0	0
Kidins220	514040	0	0	0	372972	0	0	0	1	0	0	0
Lpcat3	0	0	0	0	0	0	0	0	0	0	0	0
Stt3b	0	0	0	467860	0	0	0	205779	0	0	0	2
Serpinb1a	0	0	0	197380	0	0	0	86813.8	0	0	0	1
Lgals9	0	0	0	0	0	0	0	0	0	0	0	0
Utrn	0	0	0	0	0	0	0	0	0	0	0	0
Macf1	0	0	398330	0	0	0	676259	0	0	0	1	0
Alb	0	0	0	0	0	0	0	0	0	0	0	0
Krtap16-3;Krtap19-3	0	0	0	0	0	0	0	0	0	0	0	0
Gpa33	0	168800	0	209670	0	88393.2	0	92219.3	0	0	0	2
Nbr1	0	0	0	0	0	0	0	0	0	0	0	0
Pkp1	0	0	0	0	0	0	0	0	0	0	0	0
Dlg1	0	0	0	312600	0	0	0	137491	0	0	0	1
Atad3	170510	0	0	139020	123717	0	0	61145.3	0	0	0	1
	0	0	0	0	0	0	0	0	0	0	0	0
Acsl5	0	0	0	0	0	0	0	0	0	0	0	0
Fubp3	0	0	0	255280	0	0	0	112280	0	0	0	1
Skiv2l2	0	0	0	251700	0	0	0	110705	0	0	0	1
Upp2	0	0	0	245860	0	0	0	108137	0	0	0	1
Gm11596;Krtap4-8;Krtap4-9;Krtap4-13;Gm11569;Gm11554;Gm11564	0	0	0	0	0	0	0	0	0	0	0	0
Poldip2	0	0	0	0	0	0	0	0	0	0	0	0
Psmd11	0	0	0	0	0	0	0	0	0	0	0	0
Actg1	0	0	0	0	0	0	0	0	0	0	0	0
Trip12	0	0	0	0	0	0	0	0	0	0	0	1
Wdr64	0	0	0	0	0	0	0	0	0	0	0	0
Spcs2	0	0	0	0	0	0	0	0	0	0	0	0
	0	0	0	0	0	0	0	0	1	0	0	0
	0	0	0	0	0	0	0	0	0	0	1	0
Duox1	0	0	0	0	0	0	0	0	0	0	0	0
Arid1a	0	0	0	0	0	0	0	0	0	0	0	1
Gimap4	0	0	0	0	0	0	0	0	0	0	1	0
Rab6a	0	0	0	0	0	0	0	0	0	0	1	0
Rbm47	0	0	0	0	0	0	0	0	0	0	0	0
Cyp2s1	0	0	0	0	0	0	0	0	0	0	0	1
Rpl10a	0	0	0	0	0	0	0	0	0	0	0	1
Por	0	0	0	0	0	0	0	0	0	0	0	1
Cct4	0	0	0	0	0	0	0	0	0	0	0	1
Mttp	0	0	0	0	0	0	0	0	0	0	0	0
Gstp1	0	0	0	0	0	0	0	0	0	0	0	0
Gna13	0	0	0	0	0	0	0	0	0	0	1	0
Rad23b	0	0	0	0	0	0	0	0	0	0	0	0
Tep1	0	0	0	0	0	0	0	0	0	0	1	0
Sec31a	0	0	0	0	0	0	0	0	0	0	0	1
Zcchc16	0	0	0	0	0	0	0	0	1	0	0	0
Eif4g2	0	0	0	0	0	0	0	0	0	0	0	1
Ankfy1	0	0	0	0	0	0	0	0	0	0	0	0
Vwa8	0	0	0	0	0	0	0	0	0	0	1	0
Sdhb	0	0	0	0	0	0	0	0	0	0	0	0
Mgat4c	0	0	0	0	0	0	0	0	0	0	1	0
Slc52a2	0	0	0	0	0	0	0	0	0	0	1	0
	0	0	0	0	0	0	0	0	0	0	0	0
Try4;Try5	0	0	0	0	0	0	0	0	1	0	2	0
Suclg1	0	0	0	0	0	0	0	0	0	0	0	0
