# Supplementary material for: A MTA2-SATB2 chromatin complex restrains colonic plasticity toward small intestine by retaining HNF4A at colonic chromatin
Source: Nat Commun. 2024 Apr 27;15:3595. doi: 10.1038/s41467-024-47738-y (PMC11055869; doi:10.1038/s41467-024-47738-y)
Supplement: Supplementary file 5 — Supplementary Data 2 [file 41467_2024_47738_MOESM5_ESM.csv]

Supplementary Data 2. Satb2 Knockout Signature Gene List
	gene
1	Scg2
2	B3gnt7
3	Atp2b4
4	Gnas
5	Slc2a2
6	Sis
7	Hcn3
8	Mab21l3
9	Bcl2l15
10	Mttp
11	Adh6a
12	Adh4
13	H6pd
14	Slc2a5
15	Mmp23
16	C1qtnf12
17	Slc5a6
18	Sorcs2
19	Slit2
20	Ugt2b35
21	Serpine1
22	Fabp1
23	Scnn1a
24	Mogat2
25	Zfp703
26	Unc13a
27	Hmox1
28	Mylk3
29	Nectin1
30	Gsta2
31	Slc26a6
32	Syne1
33	Enpp3
34	Gstt1
35	Myrfl
36	Lyz1
37	Nlgn2
38	Ppp1r1b
39	Arg2
40	Slc8a3
41	Pgf
42	Dlk1
43	Hcn1
44	Pck2
45	Piwil2
46	Anxa13
47	Lgals2
48	Syngr1
49	Adm2
50	Gpd1
51	Soat2
52	Fam43a
53	Slc12a8
54	Unc5cl
55	Ltbp3
56	Fads3
57	Myrf
58	Rpl9-ps6
59	Cyp2c66
60	Cyp2c29
61	Abcc2
62	Col4a5
