# Supplementary material for: A MTA2-SATB2 chromatin complex restrains colonic plasticity toward small intestine by retaining HNF4A at colonic chromatin
Source: Nat Commun. 2024 Apr 27;15:3595. doi: 10.1038/s41467-024-47738-y (PMC11055869; doi:10.1038/s41467-024-47738-y)
Supplement: Supplementary file 6 — Supplementary Data 3 [file 41467_2024_47738_MOESM6_ESM.csv]

Supplementary Data 3. Differential Expression Analysis Table (Mta2cKO vs Control)
gene	baseMean	log2FoldChange	lfcSE	stat	pvalue	padj
Xkr4	30.45545771	-0.28508236	0.20212447	-1.241532868	0.214408964	0.446928678
Mrpl15	793.7776545	0.083132604	0.114324372	0.707238929	0.47941801	0.707225018
Lypla1	2305.426655	0.091018332	0.090319992	0.98271594	0.325747263	0.571452308
Tcea1	1204.184036	-0.008444506	0.110414425	-0.092854932	0.92601881	0.96638537
Atp6v1h	1240.415573	-0.137716944	0.089424303	-1.549074687	0.121363767	0.309515273
Rb1cc1	1242.435306	0.020695661	0.095357499	0.235115112	0.81411939	0.912751796
St18	46.6656184	-0.818201586	0.20646475	-3.918650915	8.90E-05	0.001190367
Pcmtd1	1018.900532	-0.245297625	0.076834302	-3.187519185	0.001434989	0.011882933
Rrs1	512.8959557	-0.112738686	0.128040354	-0.899207572	0.368542108	0.61342627
Adhfe1	47.02707651	-0.569805719	0.196592381	-2.902273597	0.003704648	0.025169436
Mybl1	39.86577681	0.166800823	0.1993352	0.858225811	0.390767786	0.633459259
Vcpip1	1009.444926	0.11717998	0.124175528	0.949111806	0.34256375	0.58846915
Sgk3	69.88665939	-0.748515592	0.201686187	-3.711964586	2.06E-04	0.00241922
Tcf24	4.25694083	0.092361871	0.111689489	1.102347533	0.270310612	0.51434155
Cops5	1012.443387	0.114425489	0.085973484	1.312257884	0.189433137	0.412941379
Cspp1	364.0852552	-0.148131637	0.13287277	-1.020991939	0.307258258	0.554451301
Arfgef1	4807.193346	0.090827077	0.111915138	0.80998823	0.41794694	0.655992861
Sulf1	18.15519816	0.344150048	0.181252181	2.212665914	0.026920687	0.110677338
Slco5a1	3.851429713	0.167126221	0.14070576	1.099695876	0.271464652	0.515673057
Prdm14	24.32167408	0.167374463	0.205170269	1.14011668	0.254237694	0.497232715
Ncoa2	1363.956967	0.072863681	0.104557492	0.715938726	0.474029185	0.703784802
Tram1	3090.497196	0.273970056	0.104461891	2.613656551	0.008957903	0.049204903
Lactb2	742.9116273	-0.071132608	0.099884408	-0.7130393	0.475821439	0.70492315
Xkr9	122.2086137	0.828477107	0.182730461	4.556793113	5.19E-06	1.04E-04
Kcnb2	7.58319069	0.042005069	0.180387968	0.793969013	0.427213471	0.66379627
Terf1	270.6832773	0.187775923	0.135251134	1.370140303	0.170643109	0.385681173
Rpl7	12738.52051	-0.191010403	0.091890113	-2.091748291	0.036461038	0.137696774
Rdh10	614.9379188	-0.044819568	0.104846019	-0.393696058	0.693805452	0.845274829
Stau2	415.2855548	0.048568047	0.123576558	0.37727734	0.70596751	0.852850574
Ube2w	384.9953891	-0.155704172	0.124621725	-1.269031963	0.204429664	0.433895433
Eloc	546.4621419	0.028917135	0.109638156	0.242741211	0.80820588	0.909992485
Tmem70	805.7323642	0.113526243	0.10529887	1.067880677	0.28557434	0.530563783
Ly96	62.54721833	-0.07766522	0.190993689	-0.396773173	0.691534735	0.844109892
Pkhd1	86.54932457	0.111487639	0.173744395	0.714242735	0.475077096	0.704649412
Mcm3	913.1382079	0.371367875	0.127202164	2.897743209	0.003758582	0.025365201
Paqr8	775.1667212	0.191826795	0.155861259	1.227567459	0.219609384	0.454500004
Efhc1	8.196365151	0.078529412	0.189160329	0.54546088	0.585436579	0.780311268
Tram2	70.17210544	0.134039424	0.18271021	0.769504736	0.441593734	0.677103765
Tmem14a	33.43149072	-0.389641705	0.207635075	-1.756006129	0.079087362	0.23328888
Gsta3	185.4678361	0.268297997	0.206071659	1.362476876	0.173047437	0.388793038
Khdc1a	5.30368569	0.103748326	0.151671663	1.569236187	0.116592915	0.301829854
Rims1	5.820117923	-0.211227979	0.147065794	-1.474116851	0.140450132	0.339745924
Ogfrl1	80.07916179	-0.474034712	0.190367501	-2.488974908	0.012811201	0.0639012
B3gat2	14.52439779	-0.169248219	0.194567356	-0.417607312	0.67623425	0.834671794
Smap1	775.2871925	-0.058570945	0.097091422	-0.612886444	0.539951427	0.750379345
Sdhaf4	148.3381929	-0.18568367	0.182609105	-1.047717743	0.29476867	0.539734482
Fam135a	1347.18562	-0.086065186	0.106194609	-0.78083991	0.434896658	0.671141075
Lmbrd1	1871.299596	0.084988839	0.092856037	0.934872248	0.34985414	0.595863103
Adgrb3	10.28670932	-0.850089526	0.184930018	-4.661893851	3.13E-06	6.72E-05
Phf3	1398.17909	-0.072480846	0.103641006	-0.694252126	0.487524108	0.712482931
Ptp4a1	2310.754612	0.126484315	0.089198056	1.40155882	0.161047031	0.372142945
Prim2	185.2196143	0.144941659	0.144572866	0.983063126	0.325576371	0.571352417
Rab23	135.8654926	-0.374424281	0.154186427	-2.425364693	0.015293015	0.07322371
Bag2	63.27359643	0.226354885	0.198188438	1.132661304	0.257356514	0.500458305
Zfp451	343.0004253	0.028799191	0.138393343	0.214635566	0.830051463	0.920013102
Dst	4710.624539	0.01921773	0.100568296	0.253655754	0.79976152	0.905619373
Ccdc115	309.8017869	-0.043810202	0.142196506	-0.33946223	0.734261546	0.86967314
Imp4	787.04768	-0.075595006	0.093159827	-0.826382735	0.408587014	0.649728479
Ptpn18	735.855623	-0.208263219	0.142738028	-1.413325014	0.157560183	0.366327124
Arhgef4	17.86269899	-0.300383729	0.19715781	-1.49001574	0.136220097	0.333499311
Fam168b	2620.836257	0.074489649	0.076675345	0.970317508	0.331888253	0.577687425
Plekhb2	10085.72651	0.091889053	0.063444011	1.444066643	0.14872023	0.352692718
Hs6st1	2778.373366	0.700505187	0.125090888	5.595625993	2.20E-08	7.96E-07
Uggt1	4014.55641	0.250064384	0.107236258	2.337253108	0.019426027	0.087739172
Neurl3	4316.563959	0.473625478	0.093919424	5.073339761	3.91E-07	1.05E-05
Arid5a	159.5926295	0.251259558	0.1542769	1.6055845	0.108365233	0.288705497
Kansl3	1541.303218	-0.239534428	0.10605666	-2.237211423	0.025272525	0.105959476
Fer1l5	91.92842047	-0.07887951	0.196179247	-0.396705968	0.691584298	0.844109892
Lman2l	504.4537121	0.156607668	0.150989957	1.039648995	0.298503005	0.544484191
Cnnm4	10617.23145	0.103106531	0.088587508	1.183291727	0.23669355	0.47597277
Cnnm3	572.3100663	-0.134568137	0.108738996	-1.193076596	0.232839376	0.471357515
Ankrd23	10.35957391	-0.306000208	0.175161204	-1.193349381	0.232732571	0.471277401
Ankrd39	71.80385334	-0.196074711	0.1809003	-0.962381606	0.33585795	0.581785148
Sema4c	131.6444992	0.100093893	0.184225715	0.539502416	0.589540231	0.782720957
Cox5b	5753.963537	-0.212185069	0.151794912	-1.42239525	0.154911541	0.361832136
Actr1b	3591.335678	-0.244061114	0.08398428	-2.91426458	0.003565276	0.024491271
Zap70	42.59988139	0.962840361	0.202583787	4.556400755	5.20E-06	1.04E-04
Tmem131	3758.13455	0.002029613	0.107930598	0.024163684	0.980722046	0.990549376
Vwa3b	31.43586978	-0.137554742	0.207533802	-0.448883817	0.653515471	0.822363029
Cnga3	5.220044397	0.125115999	0.145166667	0.801211559	0.42300918	0.660806314
Inpp4a	245.9066706	-0.088673893	0.140115628	-0.599256149	0.549002085	0.756868425
Coa5	2565.586932	0.124817902	0.090618471	1.362552508	0.173023585	0.388793038
Unc50	851.0915833	-0.131648728	0.122463803	-1.056183928	0.290884192	0.536133277
Mgat4a	5417.793264	-0.10044434	0.105771195	-0.928774698	0.353005859	0.599359667
Tsga10	49.52438599	-0.783504874	0.199072232	-3.903824434	9.47E-05	0.001255883
Lipt1	56.21210989	-0.31731939	0.20188793	-1.571797192	0.115997593	0.30096352
Mitd1	269.7227307	-0.119719957	0.115290491	-1.036642578	0.299902462	0.545960611
Mrpl30	942.1471299	-0.241461094	0.089175938	-2.721466785	0.006499292	0.038915758
Txndc9	1152.395805	0.176877901	0.102239688	1.712221704	0.086855819	0.246932714
Eif5b	2016.295582	0.011689282	0.152628649	0.082078638	0.93458418	0.969114965
Rev1	94.29850716	-0.224130846	0.181192979	-1.092887591	0.274443157	0.518295396
Chst10	5.481978596	0.006786306	0.113654463	0.484055393	0.628346557	0.806070317
Pdcl3	684.7022838	0.011752341	0.131036977	0.061735453	0.950773506	0.976729766
Npas2	551.3467019	0.33502465	0.170198404	1.977284156	0.04800952	0.165811712
Rpl31	4946.888643	-0.107024427	0.110036345	-0.983559383	0.325332204	0.571092176
Tbc1d8	305.9161828	0.064632605	0.150053182	0.483227173	0.628934444	0.806338352
Cnot11	539.4864508	-0.041194273	0.104310048	-0.402201486	0.687535749	0.841924755
Rnf149	1072.286625	-0.005690324	0.109111277	-0.048943043	0.960964687	0.981352497
Map4k4	627.5249782	-0.001636631	0.100268979	-0.020481973	0.983658893	0.992001645
Il1r1	344.5871921	-0.537769461	0.119455326	-4.514869271	6.34E-06	1.23E-04
Il1rl1	9.885921102	0.281412977	0.173002734	1.901960151	0.057176364	0.186401057
Il18r1	25.41523	0.350572281	0.175911779	2.551014114	0.010740998	0.056145
Il18rap	10.71843032	0.539559915	0.18925523	2.971410655	0.002964351	0.021108411
Slc9a4	15.42301094	0.51967669	0.2005594	2.660557028	0.007801152	0.044278036
Slc9a2	9262.76997	0.142147739	0.132972894	1.131477972	0.25785397	0.500800298
Mfsd9	198.6942044	0.290829788	0.145746271	2.003302873	0.045144789	0.158348827
Tmem182	46.02783612	-0.413893836	0.195869187	-2.141095063	0.032266373	0.126085063
Mrps9	750.3966263	-0.013798081	0.104261541	-0.146675531	0.883388133	0.946998753
Tgfbrap1	825.1203542	0.014893214	0.1039463	0.148620526	0.881853075	0.946348198
AI597479	307.2537023	-0.091369849	0.126560797	-0.725013668	0.468443646	0.699500912
Fhl2	376.9196969	-0.803734163	0.17234472	-4.651705487	3.29E-06	7.00E-05
Nck2	1550.337735	0.089725124	0.080479294	1.115258006	0.264739876	0.508931214
Uxs1	630.9459432	-0.081488432	0.118724123	-0.679603438	0.496755592	0.718861254
Tpp2	1483.329062	0.226236822	0.116044247	1.946513068	0.05159314	0.174090104
Tex30	98.60948276	0.330818837	0.166855816	1.933333077	0.05319518	0.177560582
Bivm	261.9470942	-0.326478662	0.139332698	-2.342511949	0.019154421	0.08662733
Ercc5	307.8367339	-0.379786448	0.125276006	-3.005079672	0.002655113	0.019403406
Gulp1	132.1574401	-0.004717774	0.190801881	0.756156894	0.449555134	0.683464289
Col3a1	142.3551335	0.098643169	0.179706891	-0.097562955	0.922279342	0.96443876
Col5a2	13.55767896	0.108533327	0.137418352	-0.634869278	0.525513675	0.739862231
Wdr75	493.5111105	0.011890066	0.145582076	0.069926464	0.944252189	0.97407068
Slc40a1	2778.811637	0.257010645	0.206331722	1.244028276	0.213489157	0.445761694
Dnah7b	12.14547463	0.101886207	0.198373707	0.531583395	0.595014568	0.786249492
Slc39a10	302.0548044	-0.26947344	0.166135801	-1.606008971	0.108271939	0.288569821
Tmeff2	10.82642973	0.301616791	0.180928768	1.738688511	0.082089568	0.238071981
Cavin2	20.12116037	0.051336909	0.177785453	0.145176817	0.88457127	0.947658359
Nabp1	162.0696933	-0.113931592	0.149729515	-0.747455337	0.454788753	0.68810209
Myo1b	1821.638277	0.297035099	0.095664886	3.102980284	0.001915824	0.014887253
Stat4	13.85737415	0.421624734	0.204378749	1.978630415	0.047857633	0.1654191
Stat1	843.0393327	0.735983762	0.15236522	4.828982245	1.37E-06	3.22E-05
Gls	1650.27587	-0.166475066	0.096313135	-1.722026695	0.085064683	0.24348626
Nab1	1275.211586	0.073022452	0.122991742	0.588130017	0.556445027	0.761618342
Nemp2	92.1300373	-0.077699666	0.165926851	-0.418724135	0.675417755	0.8344716
Mfsd6	5705.222326	0.15717252	0.102814017	1.530365275	0.125926339	0.317015079
Inpp1	721.3079414	0.545894923	0.124206065	4.396132168	1.10E-05	1.98E-04
Hibch	476.2034306	-0.248924245	0.09765644	-2.572791959	0.010088183	0.053659206
1700019D03Rik	508.8557047	0.225253343	0.13292088	1.696094972	0.089867896	0.253171612
Pms1	57.81098017	0.217682379	0.188310861	1.10852198	0.267636452	0.511470541
Ormdl1	294.1969011	0.051858912	0.134320762	0.356454344	0.721500338	0.862292075
Osgepl1	127.863137	-0.220627782	0.15440053	-1.454534082	0.145798292	0.348493477
Asnsd1	96.3228451	-0.109354633	0.175178401	-0.635656298	0.525000467	0.739668885
Stk17b	1301.652565	-0.331703786	0.150939688	-2.165646992	0.030338173	0.120591359
Hecw2	4.334723657	0.036748419	0.139744345	0.254118412	0.79940408	0.905619373
Gtf3c3	395.4707582	-0.046372648	0.120473126	-0.384794638	0.700389572	0.849408308
Pgap1	786.6720706	0.126748568	0.169899542	0.714810453	0.474726175	0.704328862
Ankrd44	327.4516944	0.28248629	0.131120651	2.174791996	0.029645707	0.118635083
Sf3b1	4924.263297	-0.005863275	0.101647652	-0.038616878	0.969195846	0.985620441
Coq10b	539.8814597	-0.194056667	0.153688836	-1.285338336	0.198674079	0.425658746
Hspd1	6653.279352	0.056858866	0.112049563	0.490361684	0.623877985	0.803959301
Hspe1	1275.90368	-0.171975585	0.114627835	-1.527779455	0.126567305	0.317802403
Mob4	1369.287636	-0.092193853	0.108681453	-0.854194414	0.392997278	0.635589739
Rftn2	78.37242426	-1.154312885	0.187252312	-6.094479942	1.10E-09	5.36E-08
Mars2	420.8928026	-0.344820583	0.145623563	-2.360104549	0.018269785	0.083729452
Plcl1	13.1352809	-0.536870913	0.189254507	-2.847230089	0.004410147	0.028868346
Satb2	4818.698919	0.247570043	0.082556543	3.010234729	0.002610459	0.019231837
1700066M21Rik	142.4536485	0.085080735	0.15421691	0.542535008	0.587449997	0.781698141
Tyw5	68.34399382	-0.083709196	0.183116803	-0.529505359	0.596454928	0.787449993
Maip1	239.2863154	0.296073645	0.129855599	2.248248576	0.024560344	0.103951574
Spats2l	1017.386728	0.484198844	0.114774973	4.215208159	2.50E-05	3.99E-04
Kctd18	133.1626276	-0.295503384	0.176456521	-1.614508154	0.10641725	0.284908761
Sgo2a	95.78582522	0.084503734	0.161884128	0.519099183	0.603691578	0.791392519
Aox2	5.759382865	0.016611302	0.133970509	0.135947731	0.891862602	0.950771041
Bzw1	5345.535307	0.166181783	0.122098962	1.361291087	0.173421719	0.389441255
Clk1	1306.493099	-0.403635368	0.140422922	-2.741979545	0.006107014	0.03717147
Ppil3	140.1817953	0.041118999	0.173132563	0.208007317	0.835223254	0.922667356
Nif3l1	414.5213768	0.062426924	0.104400647	0.583480597	0.559569815	0.763324622
Orc2	254.1174167	0.03039702	0.176014756	0.176044492	0.860258989	0.934736141
Fam126b	395.5056859	-0.128363776	0.146972884	-0.872912242	0.382710913	0.626145575
Ndufb3	738.6964616	-0.182831695	0.151744752	-1.25193228	0.210594541	0.44243042
Cflar	1365.958066	0.001910214	0.103853861	0.022176255	0.982307359	0.991184507
Casp8	2196.701454	0.359393737	0.081915465	4.378379382	1.20E-05	2.11E-04
Trak2	1672.840207	-0.004000428	0.103683167	-0.051353176	0.959044096	0.980442019
Stradb	416.9633477	-0.153499203	0.149541653	-1.00060757	0.317016569	0.564051503
Tmem237	34.92989569	-0.251287112	0.207534206	-1.28628073	0.198345105	0.425288372
Als2	304.9247493	0.165302217	0.186319935	0.939217354	0.347619161	0.593987482
Fzd7	346.0906934	-0.589589811	0.160530638	-3.651303745	2.61E-04	0.002960027
Sumo1	1184.320567	-0.050741365	0.087978896	-0.58925646	0.555689248	0.76091666
Nop58	1150.429444	-0.036850776	0.113122363	-0.34263325	0.731874384	0.868746957
Bmpr2	1069.366428	0.087625718	0.132586363	0.669920032	0.502908769	0.724043278
Fam117b	1280.378904	-0.187523038	0.119900728	-1.565892364	0.117373818	0.303217551
Ica1l	6.042991367	-0.005004687	0.162584993	0.203436082	0.8387942	0.924138999
Wdr12	223.4000209	0.072798742	0.17782864	0.410798289	0.681220448	0.838037112
Carf	84.38102791	-0.249033231	0.203712274	-1.183386271	0.236656096	0.475967715
Nbeal1	1533.876	-0.091628791	0.087842476	-1.019543164	0.307945172	0.554944984
Cyp20a1	380.9994567	-0.174943595	0.123290894	-1.41322707	0.15758897	0.366327124
Abi2	100.1834216	0.325730782	0.163835742	1.990532726	0.046532283	0.162071786
Raph1	1631.580004	0.11853336	0.116641019	1.017329307	0.308996799	0.556315489
Cd28	6.330178798	-0.015697604	0.17525044	-0.148972544	0.881575298	0.94617229
Pard3b	539.8507965	-0.247829632	0.118996362	-2.073047758	0.038167835	0.141398491
Nrp2	1460.851303	-0.459762886	0.120493942	-3.788223671	1.52E-04	0.001872139
Ino80d	891.8888098	0.058086645	0.116674964	0.514806282	0.606688395	0.793017807
Ndufs1	3471.723596	-0.00754634	0.068301751	-0.117904213	0.906143555	0.956655906
Eef1b2	6181.065391	-0.216076963	0.081812615	-2.65097502	0.008025978	0.045252429
Adam23	6.603525966	0.009727622	0.111739806	-0.507689937	0.611670807	0.796651662
Fastkd2	408.251854	0.013977719	0.130472461	0.09741944	0.922393307	0.964449004
Klf7	200.7722092	0.00293616	0.161370824	0.051192611	0.95917204	0.980442019
Creb1	925.278401	0.201151674	0.11414256	1.758664645	0.078634486	0.232512175
Mettl21a	164.0821806	-0.190299381	0.179839769	-1.0119939	0.31154097	0.559169368
Ccnyl1	338.7595447	-0.162029942	0.117212222	-1.379773959	0.167656253	0.381908608
Fzd5	3816.203656	-0.272141988	0.100438581	-2.704148927	0.006847959	0.040314045
Plekhm3	81.24755132	0.67281517	0.190023838	3.640654336	2.72E-04	0.003074231
Idh1	4732.413784	0.447275758	0.093838323	4.740838472	2.13E-06	4.79E-05
Pikfyve	484.7176411	0.312631693	0.129833635	2.490979925	0.012739132	0.063658273
Map2	73.28946015	-0.332007928	0.19405249	-1.540123027	0.123530368	0.313066171
Unc80	4.957278109	-0.213962828	0.125962485	-2.293673713	0.021809248	0.095648929
Rpe	836.3989336	0.028565666	0.095784997	0.278574073	0.780571712	0.896916733
Kansl1l	181.7156284	-0.158823594	0.145324128	-1.012878232	0.311118327	0.558741444
Acadl	3644.339422	0.233264816	0.092510301	2.511732947	0.012013997	0.06088343
Lancl1	347.7772727	-0.330078733	0.115565969	-2.855713372	0.004294026	0.028250964
Cps1	422.101171	0.306860841	0.158825867	2.139390984	0.032404016	0.126477797
Ikzf2	288.4129833	0.883803934	0.17610098	5.076216798	3.85E-07	1.04E-05
Bard1	124.2544332	0.329228496	0.163750185	2.006578862	0.044794524	0.157382058
Abca12	2589.51082	0.770842612	0.146837372	5.245379586	1.56E-07	4.60E-06
Atic	1796.863515	-0.017780266	0.127209479	-0.149391307	0.88124487	0.946078774
Fn1	214.3540946	-0.075137631	0.13242509	-1.342952789	0.179287261	0.398539666
Mreg	16.69145003	0.160217068	0.189146239	0.734039791	0.462924487	0.695177749
Pecr	155.2846349	-0.034371395	0.159487349	-0.235785386	0.813599209	0.912737974
Xrcc5	424.5917617	-0.16149772	0.144548426	-1.114585066	0.265028273	0.509198185
Smarcal1	296.4758023	-0.323930661	0.124414367	-2.600198644	0.009316981	0.05056411
Rpl37a	4385.436664	-0.371470285	0.123853982	-3.01509715	0.00256897	0.018977496
Igfbp5	50.0799239	-0.072848061	0.192302194	-0.923725388	0.35562931	0.601744341
Tns1	48.41642043	-0.388751977	0.193283317	-1.924266073	0.054321241	0.179996094
Arpc2	6209.675229	0.044885937	0.084144142	0.518029753	0.604437511	0.791392519
Aamp	1748.065082	-0.059741961	0.10762748	-0.560473398	0.57515658	0.773500141
Pnkd	438.2365502	0.067197225	0.141621832	0.442294088	0.658276409	0.824555516
Tmbim1	3967.758272	0.031192648	0.072151617	0.440368462	0.659670263	0.825287464
Slc11a1	8.499814652	0.419023239	0.176492879	2.777202002	0.005482909	0.034260637
Ctdsp1	2364.622223	-0.147439047	0.081069212	-1.828679323	0.067447662	0.208915017
Vil1	18138.805	0.157792071	0.088099471	1.787516517	0.073854045	0.222525946
Usp37	733.3111005	0.074273979	0.104183093	0.720224265	0.471386926	0.701850772
Cnot9	845.5120525	-0.045879197	0.096554424	-0.501098712	0.616301653	0.800005825
Zfp142	243.9792048	-0.066314815	0.127656457	-0.485670361	0.627200901	0.805784276
Bcs1l	235.1730928	-0.085415699	0.130677511	-0.704573341	0.481075794	0.708225923
Rnf25	322.4731176	-0.007034765	0.125475668	-0.041416583	0.966963793	0.984522459
Stk36	15.27552455	-0.125787374	0.189582462	-0.654338121	0.512893991	0.73028556
Ttll4	536.7407371	0.0505751	0.138848523	0.38537525	0.699959417	0.849202634
Cyp27a1	209.0295322	-0.418763469	0.204819989	-1.896739847	0.057862282	0.18800199
Wnt6	16.55666763	-0.069093706	0.180981129	-0.23969953	0.810563199	0.911272007
Cdk5r2	16.20878335	-0.085947483	0.186900644	-0.334026476	0.73835958	0.872100425
Fev	33.74772689	-0.057785361	0.192646016	-0.05213424	0.95842173	0.980151713
Cryba2	9.891970358	-0.078503957	0.133071446	-0.321719357	0.747665312	0.878369718
Cfap65	7.246780237	0.029686626	0.146541834	0.190422657	0.848977945	0.928823192
Ihh	2652.322938	-0.040862821	0.099899791	-0.381950008	0.702498446	0.85091889
Nhej1	67.23788941	-0.300965331	0.187982465	-1.620963701	0.105025424	0.282421334
Slc23a3	122.9860361	0.477919622	0.179056435	2.63532638	0.008405642	0.046926905
Cnppd1	1486.123481	-0.26905029	0.112667249	-2.362547768	0.018149802	0.083300743
Retreg2	1792.545596	-0.28149141	0.080260539	-3.498562798	4.68E-04	0.004765896
Zfand2b	550.9775983	-0.116723178	0.139216092	-0.833817833	0.404383644	0.646336745
Abcb6	50.19977771	-0.029146183	0.191891793	-0.083889875	0.93314399	0.968630357
Atg9a	1087.713317	0.172182513	0.096062596	1.809461244	0.070379376	0.215224192
Ankzf1	447.3673293	-0.142401351	0.142605775	-0.925182597	0.354870935	0.601241951
Glb1l	42.77988673	-0.043259683	0.204543232	-0.113083479	0.909964373	0.958431401
Stk16	1091.868395	-0.067728934	0.098585379	-0.701854676	0.482769797	0.709263392
Tuba4a	2215.453632	0.076863781	0.117411072	0.647676409	0.517194265	0.733724254
Dnajb2	451.861524	-0.327048791	0.104227532	-3.143941819	0.001666886	0.013435691
Ptprn	55.40917411	-0.159132835	0.186615212	-0.817434215	0.413680329	0.653426884
Resp18	64.57194633	-0.259755356	0.206942843	-1.114025646	0.265268184	0.509328773
Dnpep	1934.959738	0.061031598	0.079838306	0.753546678	0.451121473	0.684699354
Des	105.1428324	-0.391202168	0.15206894	-2.856564055	0.004282536	0.02820036
Gmppa	1421.711941	-0.16559424	0.110953951	-1.491367763	0.135864967	0.333168781
Chpf	493.1117484	-0.066756616	0.117166073	-0.561096549	0.574731721	0.7733105
Obsl1	4.642423804	-0.145968188	0.153939426	-0.965264782	0.334412207	0.580321823
Tmem198	22.91433978	-0.118774817	0.204404633	-0.510867186	0.60944406	0.79511991
Stk11ip	454.3579351	-0.386169709	0.12954988	-2.933115999	0.003355785	0.023382354
Slc4a3	11.54478623	-0.043413096	0.181771769	-0.022968945	0.981675045	0.990913484
Epha4	263.8352547	-0.190012192	0.130651601	-1.430479332	0.152579493	0.358536805
Sgpp2	4186.805832	0.458118641	0.117343328	3.898742718	9.67E-05	0.001276316
Farsb	1199.173359	0.056639523	0.129618751	0.427425993	0.669069078	0.830740952
Acsl3	3353.325997	-0.098645494	0.109335448	-0.874137042	0.382043627	0.625579792
Utp14b	705.1558949	0.112006969	0.110736691	1.017299736	0.309010862	0.556315489
Scg2	33.43135473	-0.11417874	0.187955878	-0.847330485	0.396810939	0.639282834
Ap1s3	399.6067855	-0.254200561	0.131639865	-1.925575244	0.054157432	0.179751679
Wdfy1	538.1515232	-0.394369697	0.125336717	-2.927421291	0.003417856	0.023663895
Mrpl44	603.8520385	-0.011974746	0.093774056	-0.160956442	0.872127707	0.941527274
Serpine2	6.090101351	0.002448954	0.136966879	-0.061882226	0.950656622	0.976729766
Cul3	2100.686554	-0.164981981	0.093461066	-1.77159849	0.076461231	0.227961235
Dock10	62.62777901	0.520582725	0.202433886	2.572988026	0.01008247	0.053659206
Irs1	29.00128302	-0.16042129	0.203938655	-0.86949104	0.384578607	0.627222376
Rhbdd1	660.2827339	-0.155593471	0.094382927	-1.650523869	0.098835835	0.270066271
Col4a4	7.047424987	-0.269210208	0.162805136	-1.367170627	0.17157183	0.387129154
Col4a3	5.34813992	-0.235267444	0.156686832	-1.569980066	0.116419749	0.301610844
Mff	1020.710166	-0.056664643	0.101428395	-0.560555711	0.575100451	0.773500141
Tm4sf20	2959.494759	0.18799182	0.114923603	1.642200144	0.100548533	0.273387647
Agfg1	1119.32693	0.19339357	0.093031787	2.074045473	0.038075088	0.141170073
Ccl20	36.7247624	0.530829663	0.204781649	2.837680382	0.004544266	0.029533394
Dner	9.874934016	0.032358303	0.139418798	0.604493963	0.545515282	0.754876998
Trip12	4321.532286	0.216672398	0.102845882	2.114225063	0.034496049	0.13235662
Fbxo36	87.06965983	-0.168191132	0.177795923	-0.950455598	0.341880805	0.587983315
A530032D15Rik	3.333151331	0.05214583	0.13157577	0.554331672	0.579351879	0.77600111
Sp110	220.6531568	0.251441142	0.162865335	1.568558723	0.116750797	0.302123738
Sp140	184.2295538	1.464785735	0.169319327	8.588287834	8.83E-18	1.28E-15
Sp100	534.0625717	-0.189243167	0.175082672	-0.983002344	0.325606285	0.571352417
A630001G21Rik	37.16659835	-0.137754613	0.207584859	0.014284544	0.98860297	0.994118291
Cab39	5755.799973	-0.106235081	0.068391314	-1.550869646	0.120932926	0.308897115
Itm2c	1406.106075	0.217531154	0.104144627	2.08408108	0.037152793	0.139151867
Gpr55	73.47552781	1.147314379	0.199961628	5.723748076	1.04E-08	3.98E-07
2810459M11Rik	683.7224168	-0.023294635	0.117742337	-0.195920911	0.84467207	0.926875629
Psmd1	2401.838819	0.324465219	0.12032497	2.68960914	0.007153575	0.041572525
Armc9	124.0733496	-0.157277201	0.161197801	-0.832311619	0.405233074	0.646758633
B3gnt7	4540.620771	0.058208741	0.207656168	1.574747907	0.115314645	0.300060381
Ncl	5924.578411	0.022739458	0.116782561	0.190762867	0.848711382	0.928755338
Ptma	13438.29774	0.162723728	0.100541998	1.608669592	0.107688608	0.287352443
Pde6d	196.4565908	-0.167480888	0.138052517	-1.254439235	0.209682399	0.441542723
Cops7b	305.0312491	-0.050478654	0.138773963	-0.371300989	0.710413361	0.855904385
Dis3l2	355.0838863	-0.046300655	0.112773565	-0.417853564	0.676054185	0.834671794
Alppl2	18.51531038	0.377412749	0.187223699	2.062103127	0.039197919	0.143876501
Alpi	2523.343912	2.017752482	0.113867031	17.72751527	2.57E-70	8.76E-67
Eif4e2	1403.556395	0.039554277	0.088444239	0.43400818	0.664282501	0.827967447
Efhd1	7.729808497	-0.312759968	0.161351981	-1.822671312	0.068353188	0.210753084
Gigyf2	1547.312437	-0.006969965	0.087438736	-0.074655763	0.940488605	0.971882847
Ngef	794.3622668	-0.426319924	0.108805248	-3.925086713	8.67E-05	0.001164701
Neu2	18.00783753	-0.278515853	0.203475287	-1.297037453	0.194618301	0.420674635
Inpp5d	159.6151314	-0.193500186	0.169195601	-1.170730819	0.241706993	0.481889257
Atg16l1	535.7557006	0.015201952	0.093278533	0.166760379	0.867558595	0.939269049
Dgkd	2879.372508	-0.040945827	0.075069613	-0.534183276	0.593214738	0.785131066
Usp40	492.152389	-0.07363487	0.117092441	-0.62016952	0.535146186	0.746721164
Ugt1a7c	4104.609035	-0.170946343	0.115034629	-1.497593405	0.134238921	0.330626588
Ugt1a6b	6.506121083	-0.059206444	0.150443543	-0.088895131	0.929165253	0.96782405
Ugt1a6a	139.5955607	-0.199060321	0.207585819	-0.559695175	0.575687374	0.773926901
Ugt1a5	4.066560641	-0.266061319	0.129736794	-2.093684364	0.036288107	0.137322365
Dnajb3	5.342331092	-0.046460863	0.107876604	0.740613812	0.458927631	0.691845085
Ugt1a1	525.0478445	0.25779984	0.145983798	1.749913405	0.080133257	0.234623217
Mroh2a	222.3541967	0.124102626	0.159421991	0.876127247	0.380960862	0.624557571
Hjurp	3049.105108	0.016963829	0.108227952	0.231459027	0.816958213	0.913931268
Arl4c	32.33413166	-0.027696269	0.206633964	-0.13261545	0.894497513	0.95173198
Sh3bp4	583.581303	0.104455753	0.137304521	0.75683349	0.449149626	0.68315277
Agap1	1143.911008	-0.073277327	0.077636031	-0.927758354	0.353532931	0.599751062
Ackr3	69.20540135	-0.524944632	0.201309188	-2.529537675	0.011421291	0.058754089
Cops8	575.1884192	0.017655281	0.099915586	0.165394731	0.868633301	0.939611119
Col6a3	16.81198171	0.001077475	0.197061343	0.008773854	0.992999567	0.995852725
Mlph	3721.825605	-0.006683785	0.142884833	-0.04019983	0.967933813	0.985072425
Rab17	485.9835383	0.120443671	0.133895716	0.878308893	0.379776111	0.623369799
Lrrfip1	1755.99523	-0.04942505	0.096389782	-0.503635755	0.614517362	0.798831521
Ramp1	1513.372885	-0.185191084	0.139919122	-1.330533859	0.183342438	0.404779691
Ube2f	755.5101043	0.064486332	0.114534784	0.543536301	0.586760604	0.781241968
Scly	448.5324958	0.490544891	0.119091226	4.095842121	4.21E-05	6.29E-04
Erfe	239.3514749	0.456313836	0.137861047	3.321213946	8.96E-04	0.00809613
Ilkap	611.425649	-0.225810331	0.110412714	-2.017605973	0.043632314	0.154902107
Hes6	1160.326284	0.120808147	0.136671978	0.901974046	0.367070655	0.612173906
Per2	341.5543285	-0.654711947	0.162465955	-3.934068096	8.35E-05	0.001129802
Traf3ip1	167.661252	0.187879068	0.142246366	1.313151	0.189132071	0.412522333
Asb1	120.0607278	0.38909849	0.178268474	2.192485682	0.028344456	0.114810639
Hdac4	702.81096	-0.214278469	0.122173318	-1.740186986	0.08182619	0.237662337
Ndufa10	3648.685094	0.066618986	0.090806841	0.716112495	0.473921889	0.703784802
Cops9	544.3689275	-0.234275079	0.144613913	-1.6390878	0.101194975	0.274264184
Gpc1	31.57518658	-0.085204755	0.206538158	-0.377287858	0.705959695	0.852850574
Dusp28	164.8588108	-0.024491203	0.139166586	-0.173949942	0.861904803	0.935644747
Rnpepl1	2972.019416	-0.063683797	0.084309523	-0.742208473	0.457961036	0.691229388
Capn10	374.6431125	-0.030740411	0.116261712	-0.267197213	0.789317322	0.901044585
Gpr35	693.0264401	-0.281720536	0.10978816	-2.554841896	0.010623604	0.055779854
Aqp12	11.5648296	-0.099514579	0.183722402	-0.388091991	0.697947958	0.847733217
Kif1a	46.23567838	-0.46619813	0.196517219	-2.269235787	0.023253991	0.100115634
Agxt	3.939170037	-0.138723886	0.129232844	-1.200489862	0.229949148	0.467954492
Crocc2	8.14989073	-0.225638045	0.190934435	-1.221185131	0.222015933	0.457326634
Sned1	262.1971622	-0.658257121	0.168774809	-3.686722629	2.27E-04	0.002622359
Mterf4	169.5469484	-0.050087039	0.163656243	-0.341348606	0.732841161	0.868789796
Pask	110.2270649	0.35103778	0.154608077	2.269651057	0.023228763	0.100045682
Ppp1r7	831.3905634	-0.002680443	0.084836317	-0.044321477	0.964648152	0.983344843
Ano7	1885.586229	-0.09573002	0.114895299	-0.789343687	0.429911159	0.66662732
Hdlbp	13219.70624	0.152503756	0.102471571	1.486293756	0.137201438	0.334638851
Farp2	696.7628969	-0.304401739	0.128180148	-2.37103983	0.017738119	0.08196359
Stk25	4375.122279	0.011006983	0.129472024	0.15725642	0.875042764	0.943024726
Bok	248.9137124	-0.321046729	0.159350055	-2.034240453	0.041927358	0.150814488
Thap4	960.1281454	-0.391786819	0.101238455	-3.886113229	1.02E-04	0.001332915
Atg4b	841.9283481	-0.089205993	0.090407677	-0.99478085	0.319842862	0.566187676
Dtymk	505.7204281	-0.048565199	0.115266439	-0.434016935	0.664276143	0.827967447
Ing5	451.5140774	-0.188514097	0.10858438	-1.738142041	0.082185789	0.238214762
D2hgdh	368.3209621	-0.182193847	0.126526109	-1.4169722	0.156491056	0.364444629
Gal3st2	741.7329758	0.973409573	0.179704656	5.611449217	2.01E-08	7.37E-07
Gal3st2b	116.5002599	0.068021188	0.199233009	0.766222132	0.443544142	0.678871719
Gal3st2c	693.9669968	0.103059896	0.144602374	0.396419161	0.691795833	0.844109892
Fam174a	267.0637442	-0.482674909	0.149591106	-3.230101524	0.001237463	0.010509175
St8sia4	19.11595694	0.18676785	0.20571931	0.818900789	0.41284302	0.652937143
Ppip5k2	1518.795632	0.060174998	0.100932162	0.596415797	0.55089749	0.758321511
Gin1	93.96877176	-0.04505884	0.166234279	-0.232796173	0.815919685	0.913492064
Pam	1894.473663	-0.336731204	0.137925734	-2.453839826	0.014133992	0.068983605
Rnf152	522.7517841	0.39460689	0.18116976	2.34316378	0.019120987	0.08652629
Pign	756.5457426	0.338497783	0.09952631	3.404371517	6.63E-04	0.006312811
Relch	1914.204299	0.082363737	0.085195035	0.985587109	0.324335767	0.570108826
Tnfrsf11a	2139.077424	-0.07343377	0.103656915	-0.698549913	0.484833355	0.710838442
Zcchc2	792.5862162	-0.07899202	0.086791626	-0.901505496	0.367319613	0.612289252
Phlpp1	528.0381492	-0.438775019	0.121949035	-3.512243707	4.44E-04	0.004585458
Bcl2	249.8879475	-0.45583012	0.138832236	-3.269389613	0.001077798	0.009459898
Kdsr	506.5547176	-0.246203699	0.107286346	-2.27956902	0.022633262	0.098129613
Vps4b	3234.807733	3.42E-04	0.069706211	-0.002286239	0.998175846	0.998615701
Serpinb5	906.7698497	-0.327952692	0.092774351	-3.537965899	4.03E-04	0.00423492
Serpinb8	11.31934182	0.137261705	0.177501493	0.737878085	0.460588538	0.692838451
Dsel	120.9851128	-0.047879538	0.16309432	-0.279812468	0.779621386	0.896262735
Tsn	1016.376482	-0.116400932	0.090897359	-1.289454351	0.197240177	0.424120866
Nifk	588.2436326	-0.182546414	0.135604928	-1.353795007	0.175801787	0.39303659
Clasp1	748.3654047	0.211010634	0.141776788	1.499790766	0.13366861	0.329980755
Tfcp2l1	8573.202212	-0.399762844	0.098548818	-4.039342732	5.36E-05	7.71E-04
Inhbb	4.970194894	-0.278454193	0.127476921	-2.874963098	0.004040747	0.02694227
Ralb	1554.776502	-0.016406099	0.083889474	-0.201775614	0.840092147	0.924821014
Tmem185b	277.9644269	-0.248029592	0.133758205	-1.848978628	0.064460899	0.202767927
Epb41l5	441.8267244	0.064911829	0.097772273	0.664120057	0.506613474	0.72594698
Ptpn4	371.1123719	0.047678364	0.117184779	0.398185409	0.690493521	0.843720974
Tmem177	183.5629764	-0.185653747	0.178378945	-1.131574966	0.25781317	0.500800298
Tmem37	396.5845274	0.291736922	0.144870667	2.168960948	0.030085649	0.119980773
Dbi	4071.872397	0.129449761	0.113983652	1.111345599	0.266419619	0.510287971
3110009E18Rik	17.62626581	0.083741171	0.204874619	0.360127203	0.718752011	0.861263369
Steap3	787.9534496	-0.187193909	0.109557359	-1.698599619	0.089394648	0.252275512
Insig2	974.7994503	0.383934326	0.11011422	3.481557084	4.99E-04	0.005018972
Ccdc93	1374.236633	0.037096083	0.103991583	0.372693907	0.709376271	0.855143679
Ddx18	604.4005536	0.109302704	0.115212544	0.92982593	0.352461219	0.599030159
Actr3	8980.150835	0.170481102	0.063307799	2.684364232	0.007266789	0.041969815
Slc35f5	3276.541675	0.050372449	0.117345126	0.461588948	0.644376121	0.817224273
Gpr39	162.8341132	0.007435398	0.149269195	0.062277314	0.950341994	0.976729766
Nckap5	66.38074337	0.505567876	0.20372857	2.611369565	0.009018038	0.049410165
Mgat5	3515.820533	0.180969216	0.08278258	2.198140432	0.0279391	0.113540102
Tmem163	5.764044423	0.323854804	0.16427496	2.279798978	0.022619614	0.098129613
Ccnt2	1006.625372	-0.15616977	0.11694789	-1.281109352	0.200155259	0.427822838
Rab3gap1	1380.801038	-0.081949525	0.096781547	-0.842831768	0.399322538	0.641232066
Zranb3	73.24166576	-0.359739001	0.176120494	-2.032369047	0.042116309	0.151254512
R3hdm1	751.863463	-0.147873427	0.142099214	-1.039721477	0.29846932	0.544484191
Ubxn4	1610.560665	0.004795361	0.080484203	0.062469108	0.950189262	0.976729766
Mcm6	1613.43213	0.145919321	0.126411515	1.135886703	0.256003984	0.499081116
Dars	1210.687061	0.001079563	0.089731498	-0.001661453	0.998674353	0.998894341
Cxcr4	22.05841492	0.054196703	0.207575394	0.241836883	0.808906558	0.910429244
Cd55	588.6214684	-0.474613288	0.207658636	-2.257780789	0.023959329	0.102055656
C4bp	121.9614514	-0.804782141	0.206765514	-3.99666787	6.42E-05	9.00E-04
Pfkfb2	357.7458816	-0.227816014	0.119941186	-1.873977328	0.06093355	0.195319111
Yod1	180.8148635	-0.122743954	0.141305327	-0.843308797	0.399055764	0.640954795
AA986860	631.5174274	-0.170671144	0.120656257	-1.467041682	0.142364717	0.343287021
Fcamr	101.5716805	-0.091328681	0.170087124	-0.174523953	0.861453708	0.935410316
Pigr	168378.0515	0.120347104	0.11410449	1.053128802	0.292281964	0.538108517
Fcmr	7.970638889	0.145854271	0.155272143	1.213796666	0.22482538	0.461369588
Mapkapk2	2182.175519	-0.058773703	0.073977939	-0.802215571	0.422428271	0.66050481
Dyrk3	24.37112798	0.104227016	0.207476843	0.490224825	0.623974816	0.803959301
Eif2d	730.3508979	-0.077431497	0.095727423	-0.826324279	0.408620165	0.649728479
Rassf5	48.32152044	0.651494748	0.199198034	3.208036659	0.001336445	0.011189335
Ikbke	1169.348057	0.369452904	0.128875224	2.882893474	0.003940407	0.026374143
Srgap2	273.9585404	0.074630931	0.164220702	0.449531714	0.653048136	0.822291888
Fam72a	18.26856076	0.301806856	0.204224379	1.374474642	0.169294378	0.384098603
Avpr1b	13.76949677	0.067691262	0.180674602	0.31603934	0.751972649	0.880922895
Ctse	900.4332158	1.006325596	0.128291858	7.964802546	1.65E-15	1.88E-13
Pm20d1	537.8631749	0.026077932	0.157261265	0.200371499	0.841190048	0.925281883
Slc41a1	426.4074962	-0.366721933	0.11101158	-3.291496039	9.97E-04	0.008849642
Rab29	185.4292396	-0.145174849	0.14860187	-0.988126569	0.323090665	0.569060815
Nucks1	2121.695712	0.150546835	0.096941468	1.542889332	0.12285763	0.311890924
Slc45a3	581.3892259	0.447352666	0.130866889	3.450010582	5.61E-04	0.005541372
Elk4	812.6929383	0.016532361	0.117351216	0.157799611	0.874614705	0.942895006
Mfsd4a	1844.605539	-0.298496847	0.12430685	-2.387145031	0.016979791	0.079347759
Cdk18	855.3147489	0.486082923	0.15258081	3.223567389	0.001266045	0.0107185
Klhdc8a	383.3656505	0.021267415	0.168463128	0.114754121	0.908640015	0.957873692
Nuak2	1078.790285	0.118903441	0.111610291	1.112249303	0.266030975	0.50990206
Tmcc2	9.785569234	-0.329393716	0.157326578	-2.125432316	0.033550556	0.129726278
Dstyk	228.7519869	-0.426964435	0.125642836	-3.36298106	7.71E-04	0.00716957
Rbbp5	610.779278	-0.182056642	0.109074068	-1.67091226	0.09473901	0.2632881
Tmem81	69.08717313	-0.493620524	0.175836863	-2.785197846	0.005349507	0.033550178
Nfasc	29.51436014	-0.297699891	0.207589195	-1.455194098	0.145615534	0.348301108
Mdm4	1442.327874	0.005185607	0.136336155	0.162156591	0.871182543	0.940865392
Pik3c2b	2488.607455	0.255172549	0.115353165	2.240197996	0.025078072	0.105566592
Ppp1r15b	4977.274248	0.308520241	0.083072676	3.715310117	2.03E-04	0.002391564
Plekha6	7180.492207	-0.064973056	0.101961542	-0.622790137	0.53342244	0.745880946
Golt1a	80.75236831	0.097830009	0.175085802	0.518851724	0.603864145	0.791392519
Gm28040	3.59654598	0.083495321	0.133461826	0.892948719	0.371884635	0.616503895
Etnk2	38.42722664	1.063976434	0.207626317	5.545641074	2.93E-08	1.02E-06
Sox13	1177.119243	-0.27307623	0.104152287	-2.594926643	0.009461111	0.051061511
Snrpe	618.1802308	0.056700758	0.140197372	0.354355959	0.723072136	0.863174887
Zc3h11a	247.7701803	0.246712873	0.139163428	1.859092018	0.063014096	0.199572054
Lax1	17.67745331	0.63986249	0.207457328	3.022270807	0.00250886	0.018629184
Atp2b4	51.67333156	0.039087454	0.207539374	0.134598474	0.892929348	0.951015135
Prelp	303.7143538	-0.411125701	0.167614527	-2.438248821	0.014758611	0.071240894
Btg2	1629.156266	-0.447438646	0.12333768	-3.621229416	2.93E-04	0.003268951
Chit1	9.079360357	0.513816571	0.182388751	2.882935445	0.003939882	0.026374143
Chil1	36.32694165	1.370978073	0.200219818	7.193108488	6.33E-13	4.96E-11
Adora1	44.63230906	0.206407203	0.204291586	1.034492287	0.300906081	0.546963255
Ppfia4	67.15265319	0.318128339	0.207463362	1.814137653	0.069656536	0.213653664
Tmem183a	3018.456776	-0.076157578	0.07481197	-1.020988945	0.307259676	0.554451301
Cyb5r1	253.4494172	0.103371005	0.115852192	0.898761541	0.368779689	0.613596791
Adipor1	3840.793099	0.075399683	0.072400028	1.036739028	0.299857498	0.545960611
Klhl12	372.9385229	0.081255725	0.112534883	0.712854135	0.475936023	0.70492315
Rabif	678.8846449	8.71E-05	0.093361201	-0.016854177	0.986552949	0.993085948
Kdm5b	1205.692993	0.197797462	0.121413762	1.652360963	0.098460988	0.269324414
Syt2	77.50815026	0.363956334	0.20497854	1.70636397	0.087940334	0.249214915
Ppp1r12b	155.7291109	-0.425162715	0.177081845	-2.368960374	0.017838165	0.0822028
Ube2t	74.35632146	-0.135424908	0.191680993	-0.667118987	0.504696133	0.725263486
Ptpn7	18.92978705	0.528956287	0.207432945	2.478511646	0.01319318	0.06535174
Arl8a	508.1896567	0.173210206	0.112966657	1.541523171	0.123189508	0.312609441
Elf3	8432.78407	0.211238881	0.110204418	1.912411942	0.055823377	0.183411975
Rnpep	2300.565908	0.447155552	0.086853219	5.136726232	2.80E-07	7.82E-06
Timm17a	845.4840437	-0.06058406	0.099264987	-0.6267381	0.530830925	0.744273036
Ipo9	705.9293882	0.119653624	0.116063411	1.023418588	0.306109974	0.553615251
Nav1	201.7702255	0.265480373	0.163355533	1.639912689	0.101023322	0.274240673
Csrp1	1296.137051	0.166894403	0.118894061	1.397955202	0.16212652	0.373749781
Phlda3	44.84447354	0.192522294	0.193859485	1.059138271	0.289536813	0.53515203
Tnni1	713.6270082	0.497781976	0.140271587	3.59189085	3.28E-04	0.003586151
Lad1	7606.253234	0.152936685	0.0867283	1.752600174	0.079670661	0.234198047
Tnnt2	33.01820617	0.185030198	0.206425406	1.034113569	0.301083073	0.547138958
Pkp1	930.3961779	0.029408391	0.112927896	0.253890079	0.79958048	0.905619373
Tmem9	342.8151203	0.267462898	0.132063718	2.015971421	0.043802964	0.155212098
Kif21b	1148.895535	0.510604822	0.164828233	3.255428548	0.001132214	0.009829838
Mroh3	99.00478972	-0.261445344	0.20139152	-0.960485494	0.336810928	0.582904137
Inava	2863.199501	0.077733452	0.079104206	0.986660543	0.323809079	0.569720527
Camsap2	65.19039014	-0.054593223	0.197663317	-0.170763504	0.864409727	0.937275276
Ddx59	57.17436159	-0.020814085	0.187918132	-0.116157069	0.907528061	0.957271003
Kif14	234.64943	0.196994989	0.161130709	1.224871969	0.220623464	0.455906071
Zfp281	126.6003937	0.181095814	0.167389002	1.092975865	0.274404397	0.51829405
Nr5a2	1287.19556	-0.297605546	0.088980951	-3.347605941	8.15E-04	0.007477224
Ptprc	340.6926766	0.475064553	0.155523696	3.033325371	0.002418747	0.018143263
Nek7	951.8291948	-0.060188025	0.103189278	-0.585743097	0.558048168	0.762419303
2310009B15Rik	118.5596469	-0.24637131	0.18455496	-1.323741426	0.185588935	0.407691094
Dennd1b	1265.958223	-0.177190644	0.100638367	-1.730052044	0.083620977	0.24061786
Zbtb41	488.1134078	-0.030378413	0.153467934	-0.196810915	0.843975509	0.926475492
Aspm	412.5436975	0.019564742	0.155791572	0.11645875	0.907288976	0.957214553
Cfh	140.8154878	0.562973847	0.17155482	2.836655447	0.004558878	0.029600113
Cdc73	838.6101019	-0.042752089	0.120324906	-0.357091778	0.7210231	0.862164384
B3galt2	279.9187909	0.444034482	0.198987917	2.479462232	0.013158066	0.065225321
Glrx2	423.533262	-0.054803036	0.114778456	-0.493985805	0.621316205	0.802995193
Uchl5	396.754208	0.148695025	0.124166588	1.168786509	0.242489657	0.482288526
Rgs2	479.6045574	1.336985346	0.163540132	8.130655033	4.27E-16	5.06E-14
Rgs13	150.6605334	-1.257896591	0.170338583	-7.36503361	1.77E-13	1.53E-11
Rgs1	29.60827696	0.304229305	0.204996731	1.280488596	0.200373353	0.428154638
Pla2g4a	962.8318597	-0.353001118	0.103456845	-3.415648243	6.36E-04	0.00611986
Odr4	558.4581871	-0.159407157	0.108722682	-1.45631439	0.145305729	0.347987807
Tpr	2314.241427	-0.081503257	0.123633328	-0.651570175	0.514678493	0.731908387
Prg4	24.02820959	0.725597284	0.190964853	3.533724734	4.10E-04	0.004296829
Hmcn1	106.1760775	-0.209600913	0.172985621	-1.910623461	0.056052987	0.183910501
Ivns1abp	6381.106698	-0.109696868	0.098124152	-1.093060252	0.274367347	0.51829405
Swt1	291.307529	0.055675088	0.149278189	0.39262236	0.694598422	0.845702755
Trmt1l	665.7210861	-0.024895272	0.138914538	-0.141962981	0.887109246	0.948243723
Rnf2	558.9359398	0.123156689	0.102676363	1.187724674	0.2349419	0.473779209
Edem3	4160.94348	0.236982253	0.103539964	2.290832414	0.021973108	0.09612
1700025G04Rik	237.0508064	0.059523738	0.140698397	0.491798222	0.622861993	0.803513119
Tsen15	106.4502775	-0.040313217	0.161907495	-0.245595313	0.805995518	0.909128222
Rgl1	21.77535898	0.431029647	0.201066901	2.11420731	0.034497565	0.13235662
Arpc5	5176.808124	0.05727888	0.07770788	0.725926349	0.467883923	0.699181409
Ncf2	715.2350631	0.894068264	0.110641129	8.061120945	7.56E-16	8.88E-14
Smg7	1499.348467	0.005742912	0.101249599	0.059281662	0.952727767	0.977127256
Nmnat2	15.44347903	-0.12450092	0.156351546	-1.398309681	0.162020092	0.373567653
Lamc2	1355.175951	0.051257293	0.124121014	0.420996679	0.673757507	0.833296238
Lamc1	275.4002469	0.653296708	0.157134374	4.149094053	3.34E-05	5.16E-04
Dhx9	3124.616376	0.217063823	0.114766447	1.887496531	0.059093573	0.190929101
Rgs8	19.66607441	-0.195471805	0.195528012	-0.501443725	0.616058874	0.79997534
Rgs16	43.55390642	0.092146334	0.203293396	0.451310129	0.651766046	0.821341189
Rnasel	8105.827705	-0.102852011	0.102505495	-1.001499935	0.316585172	0.56347909
Rgsl1	12.67376621	-0.130835773	0.179060457	-0.683150766	0.49451158	0.716849712
Teddm2	6.807420517	-0.19808494	0.127021034	-1.373796455	0.169504882	0.384240877
Glul	6282.936621	-0.716799227	0.129791165	-5.507077764	3.65E-08	1.25E-06
Cacna1e	81.53661403	-0.451352647	0.198866098	-1.903300488	0.057001347	0.185981402
Ier5	1150.049044	0.509790201	0.109119516	4.686328406	2.78E-06	6.10E-05
Stx6	604.0979828	0.087978729	0.087935648	0.994412528	0.320022071	0.566221673
Xpr1	1950.171283	0.007216886	0.084834045	0.100381905	0.920041135	0.963172482
Acbd6	473.1454859	0.051135964	0.140363657	0.352229368	0.724666254	0.864057951
Qsox1	4783.461867	-0.215829546	0.121105221	-1.780194184	0.075044187	0.22516562
Cep350	1755.267536	0.215085516	0.120327069	1.820349424	0.068705809	0.211553014
Tor1aip1	850.9202416	-0.010115352	0.112595551	-0.081856686	0.934760678	0.969114965
Tor1aip2	5234.677393	0.17990553	0.106045459	1.700759558	0.088988146	0.25144089
Tdrd5	6.071266545	0.114596611	0.150697102	1.055623075	0.291140454	0.536434425
Axdnd1	4.522172028	-0.037116293	0.139072679	-0.266460951	0.789884229	0.901266632
Gm2000	72.02653414	-0.073862677	0.175784849	-0.383101082	0.701644817	0.850284451
Soat1	1284.007457	-0.344261543	0.122742928	-2.791491967	0.005246566	0.03304148
Abl2	514.990206	-0.0364683	0.118333892	-0.299989744	0.764184979	0.888085325
Tor3a	1247.824298	-0.273986676	0.137283658	-1.990862899	0.046495962	0.161986699
Fam20b	4557.358396	0.012835706	0.070866005	0.179569547	0.857490514	0.933264284
Ralgps2	1172.322555	0.119477071	0.086770063	1.379525125	0.167732905	0.381955472
Angptl1	6.785814959	-0.097053147	0.153503841	-1.325798337	0.184906504	0.407045313
Rasal2	208.1479956	-0.066938615	0.159745383	-0.418472811	0.675601461	0.834537075
Cryzl2	126.2816784	-0.589999019	0.175721327	-3.303441503	9.55E-04	0.00854784
Sec16b	688.892649	-0.302698848	0.116996109	-2.538385214	0.011136533	0.057747183
Pappa2	56.75786829	0.078076038	0.195436802	0.674091994	0.500252829	0.72162791
Cop1	1909.07961	-0.181797079	0.070607837	-2.576567949	0.009978659	0.053347446
4930523C07Rik	144.8332592	0.084522696	0.189903732	0.451376788	0.65171801	0.821341189
Mrps14	592.8809975	-0.131997338	0.098152273	-1.364972435	0.172261714	0.387895572
Cacybp	906.9604235	0.083054839	0.148704778	0.537503055	0.590920175	0.783865481
Rabgap1l	1036.772376	0.087431628	0.100822792	0.871220782	0.383633615	0.626771813
Rc3h1	1354.454123	0.056128937	0.104880388	0.540084632	0.589138669	0.78256918
Serpinc1	8.465961089	-0.001814133	0.15575336	0.668257042	0.50396953	0.724749697
Zbtb37	149.5043158	0.299903305	0.158589244	2.071474237	0.0383145	0.141654221
Dars2	485.4654999	-0.0835874	0.099075966	-0.853412938	0.393430349	0.635968698
Cenpl	164.9913231	0.042471082	0.151270742	0.277400383	0.781472688	0.897256292
Klhl20	237.3271531	-0.108195358	0.13280471	-0.809807817	0.418050639	0.655992861
Prdx6	18571.94252	0.12738716	0.16633295	0.919808909	0.357672627	0.603370467
Fasl	10.4640035	0.235027853	0.190199707	1.289022715	0.19739019	0.42419805
Suco	902.1253968	-0.176144209	0.102211892	-1.716616753	0.086049219	0.245404621
Pigc	429.003463	-0.043957291	0.119073061	-0.35936225	0.719324111	0.861418289
Vamp4	445.9944329	0.099952033	0.11660484	0.854371211	0.392899342	0.635562859
Prrc2c	3178.776052	0.189515087	0.131021144	1.451137622	0.146741542	0.35007238
Fmo4	118.41829	-0.373087615	0.181998547	-1.979753503	0.047731233	0.165024076
Fmo1	44.60015934	0.164080244	0.199476541	0.821550108	0.411332995	0.651713598
Fmo2	47.38130353	0.331207474	0.206184972	1.562779373	0.118104498	0.304182164
Gorab	526.1134957	0.013816067	0.141671935	0.061802852	0.950719833	0.976729766
Kifap3	347.7006406	-0.566843103	0.130564076	-4.379849235	1.19E-05	2.10E-04
Scyl3	654.7078419	-0.141888247	0.10315301	-1.372844949	0.169800554	0.384542501
BC055324	95.48879981	0.211615312	0.193662632	1.088474054	0.276385885	0.520233318
Mettl18	61.57978027	-0.193022233	0.199021624	-1.077534199	0.281241681	0.526897838
Sell	8.033338937	0.44843999	0.16072761	3.511196262	4.46E-04	0.004593125
F5	13.40296988	-0.216931635	0.19782097	-1.002431604	0.316135185	0.563331949
Slc19a2	250.0484703	-0.007190258	0.116014265	-0.041104175	0.967212846	0.984559363
Ccdc181	158.5152641	-0.560947833	0.148279867	-3.761238144	1.69E-04	0.002049049
Blzf1	380.6166045	0.014434822	0.118801617	0.113204032	0.909868799	0.958431401
Nme7	205.1521687	0.512410008	0.15679487	3.263665171	0.001099811	0.00961278
Atp1b1	29824.7323	-0.121692428	0.087655751	-1.363586253	0.172697821	0.388327784
Dpt	12.59406899	-0.344102482	0.138977043	-2.776740144	0.005490706	0.034293624
Xcl1	8.739620504	0.17313268	0.141260399	1.286801541	0.19816347	0.425030767
Sft2d2	5816.319182	-0.010839475	0.073927657	-0.146230018	0.883739809	0.947226664
Tiprl	593.4192319	-0.059513651	0.10281112	-0.589811825	0.555316814	0.760695444
Gpr161	5.554034986	0.077551999	0.139365572	0.576207146	0.564475176	0.766814315
Dcaf6	557.3305772	-0.193272953	0.100757533	-1.904539573	0.056839948	0.185677163
Mpc2	1378.237839	-0.110654768	0.11836293	-0.940377688	0.347023863	0.593267954
Mpzl1	996.4063527	0.268426469	0.10201288	2.637601166	0.008349472	0.046720074
Rcsd1	31.86462863	0.855102585	0.207191636	4.137666556	3.51E-05	5.39E-04
Creg1	888.8329224	-0.373861254	0.110908007	-3.404645922	6.62E-04	0.006312811
Cd247	16.7247903	0.481983798	0.206699102	2.260806014	0.023771272	0.10143989
Pou2f1	423.0286841	0.285151974	0.126393956	2.272451837	0.023059234	0.099623496
Dusp27	7.71523366	-8.18E-04	0.159607509	0.534881856	0.592731555	0.784960317
Gpa33	17478.28988	0.182267301	0.080102419	2.284623534	0.022334912	0.097342333
Ildr2	17.44876422	0.304711562	0.172052173	1.134733265	0.256487095	0.499552074
Tada1	164.6837273	0.076206605	0.165660363	0.468044935	0.639752456	0.813870964
Pogk	445.0694471	-0.183089023	0.149866086	-1.221026247	0.222076082	0.457347165
Uck2	1562.672325	0.123751153	0.11103711	1.108237788	0.267759135	0.511539547
Tmco1	1120.913779	0.031934051	0.114349222	0.268252222	0.78850518	0.900921299
Aldh9a1	1959.809085	0.216152375	0.085130042	2.520713782	0.011711707	0.059780679
Mgst3	9516.77406	-0.13239269	0.112900363	-1.171901452	0.241236624	0.481554117
Lmx1a	27.91625512	-0.137510573	0.207352107	-0.632025213	0.527370402	0.741519366
Pbx1	1191.25458	-0.057503495	0.088884167	-0.65258997	0.514020653	0.731201894
Nuf2	249.5489363	0.177411032	0.15862228	1.08972135	0.275835908	0.519796066
Rgs5	31.76039654	-0.103759065	0.080185639	-1.575755708	0.115082114	0.299905417
Rgs4	23.04110827	-0.489040567	0.205458755	-2.351154991	0.018715236	0.085320934
Hsd17b7	716.2464461	0.093952025	0.143361081	0.65135183	0.514819398	0.731955938
Ddr2	51.14654701	0.448735595	0.206697317	2.094264558	0.03623642	0.137190803
Uap1	4797.793983	-0.197374752	0.06746677	-2.927828486	0.003413383	0.023662647
Uhmk1	2351.449802	0.048809432	0.114706717	0.423284486	0.672087712	0.832372157
Gm7694	291.7171916	-0.392929013	0.131093372	-2.98474553	0.002838143	0.020423237
Nos1ap	133.244094	-0.365304484	0.149616559	-2.428666062	0.015154483	0.072694222
Spata46	4.646302029	-0.065373943	0.153279103	0.070148519	0.944075449	0.97407068
Olfml2b	7.283985343	-0.270545244	0.154153243	-2.109340938	0.034915164	0.133637077
Atf6	1696.408691	0.342334625	0.101122509	3.386737746	7.07E-04	0.006650009
Dusp12	61.52742849	-0.222176676	0.196539991	-1.073419077	0.283083129	0.528675402
Fcrla	8.452570401	0.523569325	0.169008459	3.463682698	5.33E-04	0.00530188
Fcgr2b	11.23245883	0.279620288	0.168581406	2.515222306	0.011895735	0.060441514
Fcgr3	5.671620859	0.257660902	0.168704956	1.572119175	0.115922915	0.30096352
Cfap126	15.04865381	0.100310727	0.198297672	0.467064051	0.640454053	0.81459058
Sdhc	4388.13253	0.093872765	0.094000693	0.97726252	0.328439203	0.57351024
Mpz	4.526188023	0.430942162	0.155124298	3.071853869	0.002127338	0.016284554
Pcp4l1	7.650510274	-0.302126122	0.143607757	-2.192115813	0.028371145	0.114884584
Nr1i3	3.905685129	0.080568466	0.133749688	1.049864272	0.29378052	0.53933669
Tomm40l	223.252937	-0.1281057	0.17269848	-0.771962337	0.440136735	0.675740253
Apoa2	13.74308164	0.013087111	0.200699641	0.06656491	0.946928081	0.975280079
Fcer1g	23.98526944	0.624048951	0.206309194	3.036514923	0.002393303	0.01800197
Ndufs2	6365.570546	0.193973735	0.063096121	3.067815383	0.002156298	0.016473971
Adamts4	8.570586806	0.680586758	0.175357238	4.205333494	2.61E-05	4.14E-04
B4galt3	474.9002002	-0.093488939	0.116509138	-0.786050103	0.431838135	0.668989889
Ppox	257.8457047	-0.227859781	0.169375665	-1.283178983	0.199429378	0.426501626
Usp21	368.088148	-0.164265403	0.128582698	-1.271038774	0.203714855	0.432850375
Ufc1	1346.444023	-0.061986517	0.115695138	-0.557620657	0.577103448	0.77481983
Dedd	162.8572321	-0.018485997	0.137774224	-0.096728629	0.922941904	0.96462577
Nit1	695.7259144	-0.190074645	0.115301351	-1.659193053	0.097076897	0.26713238
Pfdn2	306.0514647	0.04021425	0.150167582	0.227809678	0.819794203	0.915572405
Klhdc9	11.27613892	-0.107230552	0.170629566	-0.420055762	0.674444719	0.83376767
Nectin4	120.5231002	0.59940406	0.160825622	3.733942189	1.89E-04	0.002258422
Arhgap30	48.40973238	0.526183401	0.207000481	2.539001857	0.011116923	0.05767757
Usf1	755.6371714	0.069642706	0.122280261	0.568719909	0.569546235	0.769923928
Tstd1	1323.901372	-0.46899711	0.148516447	-3.18004324	0.001472531	0.012134794
F11r	4860.302063	-0.022516617	0.07713804	-0.289133612	0.772479133	0.893193341
Alyref2	43.03845346	-0.586301156	0.200373713	-2.896531031	0.003773133	0.025419199
Itln1	1913.362886	-0.589692078	0.168490185	-3.02058459	0.002522872	0.018688396
Cd244a	33.40408213	0.477527943	0.207644748	2.310169544	0.02087877	0.09294464
Ly9	18.5751199	0.307434439	0.207516826	1.438846727	0.150193954	0.355074981
Slamf7	23.70245864	0.378379143	0.207519246	1.722138412	0.085044448	0.24348626
Cd48	23.36724592	0.62763955	0.205438132	3.063336325	0.002188839	0.016666498
Slamf1	3.301393651	0.320391313	0.13617689	2.941079345	0.003270707	0.022918506
Cd84	7.004590817	0.609596426	0.179624483	3.534848299	4.08E-04	0.004281898
Vangl2	110.0206302	0.596181157	0.167469158	3.568013776	3.60E-04	0.003867246
Ncstn	4395.764466	0.240667534	0.096589584	2.499862796	0.012424141	0.062427759
Copa	8840.572093	0.155338052	0.082186533	1.891384511	0.058573035	0.189620073
Pex19	1516.777144	0.087462104	0.100899363	0.843961138	0.398691122	0.640683131
Dcaf8	1911.295618	-0.070402146	0.076737374	-0.91187973	0.361832033	0.607677963
Pea15a	292.009531	-0.093382297	0.136850928	-0.727091085	0.46717016	0.698855541
Igsf8	728.1677938	-0.23616875	0.103977809	-2.264271944	0.023557394	0.101006869
Atp1a2	5.411567985	-0.15984488	0.132742313	-1.299002057	0.193943223	0.419614769
Pigm	669.675232	0.036340756	0.115040651	0.34231539	0.732113555	0.868746957
Slamf9	6.481672106	0.214160534	0.176587171	1.258730435	0.208127714	0.438871718
Igsf9	1935.392942	-0.611994797	0.118102778	-5.131199086	2.88E-07	8.00E-06
Tagln2	7351.142232	-0.081590608	0.112285906	-0.739055587	0.459873244	0.692544962
Cfap45	102.7008645	-0.205164683	0.181667976	-1.115412078	0.264673876	0.508931214
Vsig8	21.72342065	0.036622634	0.192510483	0.201118216	0.840606139	0.925162545
Dusp23	225.1903241	-0.308863413	0.150887694	-2.066097771	0.038819249	0.14299508
Mptx2	14.47571521	-0.338396533	0.168003973	-3.178399831	0.001480904	0.012196416
Aim2	830.9781764	0.20350635	0.109502756	1.896484632	0.05789599	0.18800199
Ifi206	8.50088151	0.190557515	0.183327804	0.787283228	0.431116086	0.668183334
Ifi209	14.77165833	0.476064247	0.18934048	2.538940481	0.011118874	0.05767757
Ifi208	3.924878756	0.05353081	0.147310281	0.377187785	0.706034057	0.852850574
Ifi204	27.84435096	-0.165859581	0.200984524	-0.668312348	0.503934233	0.724749697
Mndal	21.6316543	0.397621629	0.206459619	2.053218854	0.040051357	0.146228781
Ifi211	6.323141674	0.127413676	0.145958464	1.004056958	0.31535116	0.562964994
Ifi203	29.30652864	0.758975624	0.207189791	3.693606722	2.21E-04	0.002569765
Spta1	113.3429649	-0.205595677	0.113938894	-1.658912839	0.097133357	0.267178909
Mptx1	12146.93214	-0.283971835	0.144831126	-2.22954418	0.025777719	0.107383514
Rgs7	4.9499648	-0.214682741	0.156637426	-1.389945094	0.164545551	0.377346716
Fh1	2976.565702	-0.074286748	0.084364341	-0.891020474	0.372918187	0.617540912
Kmo	4.684851967	0.14422929	0.138187095	1.138117091	0.255071592	0.498005623
Opn3	16.50841721	-0.029750297	0.183254355	-0.045360185	0.963820216	0.983035564
Chml	290.388719	-0.43220999	0.148366704	-2.901519402	0.003713578	0.025217526
Exo1	162.5808488	0.129159433	0.156534872	0.767600107	0.442724799	0.678433249
Pld5	5.219604499	-0.061196589	0.160430243	-0.738881825	0.45997876	0.692544962
Rbm8a2	6.666457183	-0.268765442	0.163654726	-1.322547207	0.185986001	0.408497469
Cep170	20.33181166	0.112363315	0.206735104	0.578683239	0.562802927	0.765884263
Sdccag8	117.0434494	0.286205312	0.169902953	1.678773407	0.093196213	0.259959643
Akt3	315.6822532	2.281769017	0.196395399	11.77281097	5.39E-32	2.94E-29
Zbtb18	872.1170902	0.01266551	0.088188158	0.150572639	0.880312846	0.945711482
1700016C15Rik	4.122288243	0.316650435	0.142814203	2.514168609	0.011931338	0.06055465
Adss	1454.383896	0.079657559	0.155326292	0.532697444	0.594243036	0.785824545
Catspere2	18.0909886	-0.612627127	0.206189414	-2.881900652	0.003952843	0.026420821
Desi2	952.8718446	0.167233065	0.120511084	1.374173169	0.169387928	0.384182877
Cox20	11.29262337	0.12303159	0.187531169	0.757775497	0.448585394	0.682599445
Hnrnpu	7742.953947	-0.05734358	0.101458814	-0.568293775	0.569835505	0.770222192
Efcab2	65.93367827	-0.018430509	0.188353461	-0.132293228	0.894752363	0.95173198
Kif26b	30.50810271	-0.024500038	0.207395877	-0.282232325	0.777765373	0.895656431
Smyd3	143.8695102	-0.266331659	0.15240024	-1.75147476	0.079864165	0.23451383
Tfb2m	452.5920483	-0.095294356	0.111305346	-0.866558196	0.386184127	0.62932844
Cnst	860.0975467	-0.034024852	0.117737443	-0.256531058	0.797540802	0.905386205
Sccpdh	339.380929	0.397388222	0.12827143	3.091032686	0.001994617	0.015419944
Ahctf1	1002.593306	-0.202145351	0.128342128	-1.567367894	0.117028724	0.302612999
Cdc42bpa	1241.146158	0.024571319	0.087673472	0.286824314	0.774246845	0.894023101
Coq8a	567.6658516	-0.825845712	0.117863629	-6.983399441	2.88E-12	2.03E-10
Psen2	349.4274728	0.00824059	0.134659967	0.054986492	0.956149225	0.979003664
Itpkb	244.4463537	-0.338469694	0.140463184	-2.397586546	0.016503482	0.077816001
Stum	7.92795547	-0.218360082	0.129894792	-1.709106563	0.087431212	0.248122494
Parp1	891.0759647	-0.075325662	0.116831578	-0.654763422	0.512620085	0.730037709
Lin9	190.5663698	0.261896243	0.140881581	1.842372302	0.06542071	0.204817494
Acbd3	2145.633765	0.076348765	0.074853587	1.020034218	0.307712233	0.554709576
H3f3a	3286.955807	-0.009159656	0.095048162	-0.120551614	0.904046195	0.955533618
Sde2	452.7322331	0.060723195	0.102803865	0.579863382	0.562006751	0.765106532
Pycr2	603.8692037	0.018911692	0.112422405	0.151860535	0.879296936	0.945664208
Lefty1	90.00413338	-0.404700619	0.18796738	-2.140117069	0.032345307	0.126321036
Tmem63a	3545.185689	-0.030976963	0.061984526	-0.491116175	0.623344282	0.803786048
Ephx1	375.7993367	-0.208102713	0.207623853	-0.992415512	0.320994875	0.5668385
Nvl	561.0634373	0.10715101	0.118357672	0.91600942	0.359661954	0.605003105
Cnih4	1002.870721	-0.113536621	0.091985959	-1.23789264	0.215755872	0.448911942
Wdr26	2866.424497	0.097322005	0.069655635	1.401865283	0.160955479	0.371994493
Dnah14	7.718379356	-0.142578647	0.167316424	-0.356839347	0.721212078	0.86225612
Lbr	1439.507021	0.115383563	0.119075045	0.966730728	0.333678662	0.57954491
Srp9	1291.07087	0.144599313	0.100847758	1.428679475	0.15309638	0.35944138
Degs1	648.9057051	0.590176088	0.100016522	5.873772774	4.26E-09	1.74E-07
Fbxo28	709.4783771	0.027347482	0.103622715	0.260583019	0.794414086	0.903571329
Trp53bp2	1232.371483	0.077722826	0.098157281	0.800092282	0.423657333	0.661264388
Capn2	1115.631845	0.388773399	0.113911225	3.431255657	6.01E-04	0.005841554
Capn8	330.3781167	-0.208999516	0.162788883	-1.176592347	0.239358254	0.479013743
Susd4	6.485820383	0.301519183	0.166967505	1.899605352	0.057484929	0.187021664
Tlr5	117.771869	-0.107362099	0.18563671	-0.537754635	0.590746455	0.783711357
Disp1	228.159691	0.041155212	0.137852992	0.352422636	0.724521329	0.863996283
Brox	1488.286355	0.102680625	0.081210177	1.259959431	0.207683997	0.438208088
Aida	438.4126469	-0.098664267	0.14877186	-0.670607733	0.502470455	0.723604959
Mia3	3995.878507	0.031668036	0.073805762	0.454267741	0.649636132	0.819915074
Taf1a	125.2950756	-0.018807715	0.147185329	-0.090224306	0.92810897	0.967454881
Dusp10	197.9969527	0.110841787	0.1808135	0.736431732	0.461468	0.693602239
1700056E22Rik	15.81341067	-0.221532965	0.201385261	-1.117374945	0.263834043	0.508358869
C130074G19Rik	438.5570299	-0.420450289	0.165500779	-2.499151139	0.01244912	0.06247562
Mark1	77.24262317	0.08312294	0.206517036	0.362708127	0.716822928	0.860153526
Rab3gap2	896.3189009	-0.017439858	0.092713905	-0.16546967	0.868574321	0.939611119
Iars2	2763.151133	0.198087431	0.084361698	2.346786558	0.018936099	0.086024598
Bpnt1	2439.073826	0.066974049	0.105598413	0.624655464	0.532197209	0.745382519
Eprs	2486.103425	0.137643026	0.12544248	1.095115956	0.273465839	0.517805269
Slc30a10	940.3275028	0.940131375	0.151247455	6.306938107	2.85E-10	1.56E-08
Lyplal1	86.60691838	-1.033413751	0.181742377	-5.668688709	1.44E-08	5.37E-07
Rrp15	180.0023308	-0.036978239	0.162014026	-0.250726039	0.802025928	0.906680713
Spata17	16.04086132	-0.370843962	0.201715627	-1.777032049	0.075562967	0.22582684
Gpatch2	983.6757739	-0.238499892	0.091720587	-2.602583903	0.009252417	0.050374272
Esrrg	98.04740274	-0.767991481	0.165810878	-4.519051966	6.21E-06	1.21E-04
Kctd3	1282.507049	0.114201691	0.077752565	1.465904503	0.142674305	0.343619057
Cenpf	701.481553	0.031244128	0.161589597	0.172126679	0.863337939	0.936784244
Ptpn14	86.04422808	-0.666692923	0.206064497	-3.132603924	0.001732631	0.013778106
Smyd2	343.6736691	-0.0431879	0.121297929	-0.378079767	0.705371338	0.852850574
Prox1	87.32400231	0.570276294	0.191821641	2.978637255	0.002895333	0.020736188
Rps6kc1	387.6103684	0.118465704	0.118364946	1.005805	0.314509381	0.562253656
Angel2	1103.452428	-0.21413914	0.079951057	-2.676896951	0.007430749	0.042691546
Vash2	18.75660199	0.02810721	0.178978557	0.03377439	0.973057058	0.986945077
Flvcr1	130.1642003	-0.363104304	0.181863584	-1.985185899	0.047123793	0.163713416
Tatdn3	71.23259243	-0.27622968	0.195943796	-1.264631069	0.20600361	0.436148769
Nsl1	140.0257325	0.159023378	0.154293491	1.018806343	0.308294914	0.555448221
Atf3	565.7858586	0.150927014	0.158215571	1.031433881	0.302337399	0.54883263
Nenf	255.5738331	-0.761060345	0.159233045	-4.777445789	1.78E-06	4.09E-05
Ppp2r5a	2540.004072	-0.044674404	0.070129132	-0.63631352	0.524572094	0.739666743
Dtl	346.3467326	0.087867928	0.145531807	0.603702394	0.546041522	0.754938491
Ints7	780.1989917	-0.050000016	0.125769603	-0.397201519	0.691218862	0.844086359
Lpgat1	1941.580865	0.368292706	0.106719548	3.446133089	5.69E-04	0.005595697
Nek2	689.1177004	0.220559726	0.12372391	1.761683254	0.078122829	0.231496449
Slc30a1	1603.136583	0.824336987	0.163458796	5.064550934	4.09E-07	1.10E-05
Traf5	67.35168808	0.214465278	0.18172146	1.163981004	0.24443171	0.48466503
Rcor3	330.827488	-0.072622006	0.131692458	-0.522929354	0.601023416	0.789854026
Kcnh1	8.358805921	-0.093594606	0.179485654	-0.019763726	0.984231855	0.992244399
Hhat	69.57584041	-0.104738875	0.180049359	-0.558921734	0.576215136	0.774083095
Sertad4	50.88010667	0.724646883	0.1965837	3.670171935	2.42E-04	0.002777865
Irf6	3242.922215	-0.038039846	0.1090358	-0.358218663	0.720179682	0.861883163
A130010J15Rik	244.1408768	-0.093988827	0.159331147	-0.596449756	0.550874809	0.758321511
Traf3ip3	16.41759809	0.428345806	0.199527959	2.29392784	0.021794644	0.095615665
Lamb3	4584.643786	0.195052477	0.124273484	1.645268982	0.099914353	0.272152234
Hsd11b1	4.651446811	0.342796802	0.159218027	2.291594162	0.021929073	0.096071616
Camk1g	8.305323198	0.104981488	0.142322978	1.87150233	0.061275487	0.196068883
Plxna2	1033.233681	-0.171147524	0.115316313	-1.459729922	0.144364315	0.346464182
Cd34	19.71041905	0.048373466	0.184304101	-0.287004075	0.7741092	0.894023101
Cd46	20.77339678	-0.357791369	0.204481382	-1.099939701	0.271358395	0.515615017
Cr1l	1708.548876	-0.045018494	0.080792559	-0.552910534	0.580324674	0.77690132
Cr2	11.09414903	0.149396119	0.147300481	1.186202387	0.235542384	0.474707009
Fam171a1	440.8962667	-0.144195377	0.128871127	-1.111517184	0.266345798	0.510218318
Nmt2	505.9423484	-0.240496177	0.122902713	-1.958512055	0.050169958	0.170939261
Rpp38	59.74371185	-0.112526031	0.190006875	-0.622484327	0.533623447	0.745880946
Dclre1c	145.0376499	-0.217362157	0.144760178	-1.424983548	0.154161957	0.361069111
Suv39h2	95.14400347	0.029191856	0.177404558	0.158934018	0.873720859	0.942494896
Hspa14	557.9120206	0.125942869	0.095679437	1.302623048	0.192703485	0.417662192
Gm45902	65.87706531	0.129471501	0.184741643	0.708219114	0.478809198	0.706722169
Cdnf	10.64393464	-0.228314682	0.166920442	-1.384555492	0.166188429	0.379899107
Fam107b	2858.436037	-0.335419902	0.120877516	-2.800243929	0.0051064	0.032353203
Frmd4a	231.8221985	-0.115868027	0.144113989	-0.758348721	0.448242247	0.682386035
Prpf18	721.1830079	-0.128931775	0.098298221	-1.321396613	0.186369155	0.408877537
Bend7	264.1964805	0.674609376	0.140028364	4.781620017	1.74E-06	4.01E-05
Sephs1	793.6766276	0.045118235	0.101144212	0.429858609	0.667298496	0.829584382
Phyh	2585.876239	-0.071285041	0.108025453	-0.686169342	0.492606328	0.715229525
Mcm10	386.2359589	0.375959063	0.139815641	2.672310312	0.007533095	0.043170308
Optn	1082.289674	0.279453667	0.124258193	2.300618286	0.021413217	0.094401886
Ccdc3	14.24541069	0.246519032	0.194722528	1.060804113	0.288778933	0.534326273
Camk1d	2613.218687	-0.47526043	0.138701145	-3.412475988	6.44E-04	0.006175524
Cdc123	988.7414702	-0.125593158	0.078925188	-1.603652045	0.108790772	0.289331073
Nudt5	392.4739079	-0.152539865	0.163124099	-0.949023413	0.342608704	0.58846915
Gm13199	7.597639441	0.018484409	0.134735397	1.383700976	0.166450035	0.380241887
Sec61a2	170.0879843	-0.0818682	0.141992816	-0.525730188	0.599075686	0.788464637
Upf2	632.3200267	-0.08361905	0.11230096	-0.740864072	0.458775861	0.691692837
Proser2	262.0828828	-0.399549874	0.149909569	-2.692791118	0.007085665	0.041389761
Echdc3	114.3446111	-0.216975216	0.18746599	-1.184419091	0.236247207	0.475451
Usp6nl	1117.620661	0.187773012	0.103811359	1.807632075	0.070663783	0.215825571
Celf2	150.4936966	-0.012771594	0.172205607	-0.071622321	0.942902476	0.973375635
Gata3	25.75907845	0.7763837	0.205024553	4.020369239	5.81E-05	8.27E-04
Taf3	212.4185565	-0.08923694	0.155666542	-0.578183233	0.563140418	0.765993916
Atp5c1	7326.976999	0.019546911	0.076753356	0.241892199	0.808863695	0.910429244
Kin	238.676006	-0.059648839	0.156834727	-0.323987694	0.745947351	0.87715441
Itih2	64.36372961	-0.818883064	0.206489949	-3.601300039	3.17E-04	0.003483952
Itih5	3130.445683	0.061495695	0.1246493	0.573120885	0.566562847	0.768103866
Sfmbt2	4.140458539	-0.05275766	0.104807686	0.566284764	0.571200216	0.770966844
Prkcq	7.843052644	0.178068006	0.154143307	0.610467294	0.541552302	0.751454157
Pfkfb3	164.3407761	0.430934739	0.207584194	1.957802474	0.050253195	0.171094482
Rbm17	824.6061327	-1.11E-04	0.104953065	-0.012801634	0.989786053	0.994238302
Il2ra	3.994756627	0.313708356	0.149430131	2.272189672	0.023075057	0.099660249
Il15ra	213.3986366	0.384988501	0.155454423	2.571037442	0.010139436	0.053768282
Fbh1	1620.357972	-0.022959275	0.081812029	-0.274701994	0.783545199	0.898717441
Ankrd16	409.4713213	-0.148560348	0.184001028	-0.423111139	0.672214176	0.832372157
Mindy3	644.8690704	-0.159121844	0.110714242	-1.444996069	0.14845899	0.352625694
Pter	153.7817774	-0.046030746	0.166332871	-0.270066071	0.787109424	0.900422044
Rsu1	261.1001027	-0.386596149	0.119063129	-3.249750199	0.001155064	0.009969181
Cubn	87.14392013	-0.288001478	0.201535885	-0.71950527	0.471829657	0.702049545
Trdmt1	87.48181398	-0.609188837	0.187306061	-3.256949918	0.001126163	0.009802296
Vim	301.2556198	0.637832392	0.162153598	3.937501248	8.23E-05	0.001118559
Hacd1	459.0870646	-0.122105076	0.113918837	-1.084156586	0.278295377	0.522878946
Stam	749.5870338	-0.006852282	0.097543836	-0.074728658	0.940430606	0.971882847
Tmem236	4120.062321	0.677651125	0.117525592	5.781712801	7.39E-09	2.91E-07
Mrc1	28.86291255	0.267713307	0.205264682	1.483505607	0.137940128	0.33571921
Nsun6	143.1222747	-0.2403956	0.153814238	-1.557468273	0.119359347	0.30629251
Arl5b	687.6186267	-0.011206695	0.108825545	-0.095430539	0.92397286	0.965369114
Malrd1	533.9332837	-0.026189128	0.162436423	-0.197503564	0.843433493	0.926328391
Nebl	75.92959262	-0.95778463	0.205086252	-4.627237188	3.71E-06	7.75E-05
Mllt10	705.2770664	0.053517515	0.093463009	0.592809637	0.553308557	0.760019611
Dnajc1	682.8578103	-0.283507061	0.133813802	-2.096479087	0.036039713	0.136635951
Commd3	552.4122827	-0.02722016	0.137305436	-0.220234167	0.825688788	0.918790783
Bmi1	349.2981611	-0.088094346	0.117299189	-0.767169601	0.442980684	0.678493248
Pip4k2a	27.8739158	-0.073673348	0.207385417	-0.345264024	0.72989589	0.867746711
Armc3	9.362268488	0.409167512	0.176917755	2.810395427	0.004948067	0.031570287
Msrb2	37.07713926	-0.583863726	0.207597847	-2.699292138	0.006948715	0.040747049
Otud1	34.97513288	-1.525762093	0.206675005	-7.169184752	7.54E-13	5.74E-11
Etl4	3127.644992	0.277968665	0.103527571	2.723065711	0.006467919	0.038779047
Arhgap21	3070.910661	-0.016098043	0.102486517	-0.150166622	0.880633159	0.945831813
Enkur	12.95032551	-0.5211539	0.200665462	-2.550763805	0.010748714	0.056163784
Thnsl1	151.9460012	-0.057732475	0.159934518	-0.364486068	0.715495076	0.859218322
Myo3a	78.09044477	-0.883950145	0.194326791	-4.413314113	1.02E-05	1.84E-04
Gad2	56.1246808	-0.628783661	0.205774805	-3.109911828	0.001871432	0.014655548
Apbb1ip	277.1997555	0.337163036	0.129202204	2.563476113	0.010362983	0.054757392
Pdss1	747.9259505	0.222324441	0.088618532	2.491045442	0.012736783	0.063658273
Abi1	2742.15516	0.063614306	0.06432946	0.989393846	0.322470484	0.568412647
Acbd5	1350.160343	-0.115421615	0.08119602	-1.42836188	0.153187725	0.359531908
Mastl	204.8563513	0.038364448	0.139144371	0.262442024	0.792980677	0.903202142
Yme1l1	2916.928036	0.084028757	0.102302009	0.815586623	0.414736603	0.65367254
Spopl	296.377369	-0.350378429	0.128214798	-2.723418468	0.006461016	0.038754717
Hnmt	34.05948187	-0.258484488	0.206053687	-1.431387093	0.152319305	0.358208941
Il1rn	613.061909	-0.110971702	0.191566854	-0.575446388	0.564989439	0.767173658
Psd4	2178.675267	-0.004601856	0.089732906	-0.041293394	0.967062	0.984522459
Pax8	75.55232284	-0.017550848	0.198349213	-0.169377224	0.865499937	0.937885388
Cacna1b	202.4798336	-0.377844684	0.174700315	-2.08104744	0.037429564	0.139804091
Ehmt1	1171.006133	-0.001194054	0.096830458	-0.008322755	0.993359479	0.995991669
Arrdc1	1158.770818	-0.201781669	0.149072257	-1.268664703	0.204560677	0.433970649
Zmynd19	413.3910065	-0.069976819	0.139599057	-0.514421983	0.606956993	0.793090471
Dph7	108.4787387	-0.14427822	0.150476537	-0.959769934	0.337171017	0.58328971
Mrpl41	398.028885	-0.019346619	0.125769917	-0.203704697	0.838584272	0.924104945
Pnpla7	648.4327521	0.940656009	0.157029727	5.993380415	2.06E-09	9.36E-08
Nsmf	940.1271647	-0.327197591	0.135811985	-2.350654334	0.018740434	0.08537866
Entpd8	2532.116375	-0.227469123	0.148311122	-1.378833585	0.167946069	0.382249182
Noxa1	1920.61538	0.302603094	0.099896704	3.00692975	0.002639007	0.01938973
Nrarp	202.6928649	-0.035391373	0.145861848	-0.252568099	0.800601984	0.90609839
Tor4a	1337.186074	0.328999369	0.125957074	2.62076791	0.008773197	0.04850182
Nelfb	1419.789789	-0.089875014	0.079133482	-1.137954899	0.255139315	0.498026944
Tubb4b	12997.01087	0.162326136	0.092026308	1.745486486	0.080900223	0.235899221
Rnf208	24.34107875	-0.212091603	0.206503438	-0.776379328	0.437525046	0.673594731
Ndor1	317.7011553	-0.004297583	0.139735305	0.006599384	0.994734492	0.996731569
Tmem203	119.8929066	0.047300371	0.187561883	0.278591136	0.780558616	0.896916733
Tprn	2399.04109	0.237415463	0.124214414	1.915903644	0.055377362	0.182518853
Ssna1	509.7070484	-0.047418963	0.107076049	-0.449936048	0.652756554	0.822185974
Anapc2	1544.731421	-0.080529311	0.072567274	-1.103953322	0.269613386	0.513516995
Lrrc26	1415.620578	-0.110861561	0.107172758	-1.018783047	0.308305976	0.555448221
Grin1	44.88187718	0.158976054	0.205417129	0.796112224	0.42596681	0.662615037
Man1b1	2442.5502	-0.147617537	0.080602525	-1.831351313	0.067048123	0.208190001
Dpp7	230.615416	-0.410340391	0.126803951	-3.20936529	0.001330284	0.011144603
Uap1l1	433.8467772	-0.06600454	0.11171808	-0.57837199	0.563013001	0.765993916
Sapcd2	171.9304898	0.119701566	0.171058732	0.707251993	0.479409893	0.707225018
Entpd2	310.3909557	-0.350091371	0.139111583	-2.497491594	0.012507543	0.062708042
Npdc1	1804.818162	-0.141934032	0.110364906	-1.277003583	0.201600982	0.429901156
Abca2	237.2471462	-0.204255348	0.121070956	-1.670701404	0.094780671	0.2632881
Paxx	171.6637348	-0.074644392	0.162379411	-0.463873617	0.642738296	0.816048194
Clic3	8.507013377	-0.076082555	0.168598467	-0.502903324	0.615032244	0.799043322
C8g	49.79166401	0.099244198	0.203846357	0.608671809	0.542741997	0.752491753
Fbxw5	950.6161423	-0.217859087	0.107343097	-2.020841453	0.04329618	0.154271663
Traf2	493.922365	0.098587655	0.108778011	0.900421643	0.367895907	0.61295856
Edf1	3374.656634	-0.054024287	0.135795364	-0.431377975	0.666193562	0.828887907
Mamdc4	36.52528126	0.012315847	0.207644666	0.174581196	0.861408725	0.935410316
Rabl6	1542.780417	-0.004158091	0.09170754	-0.054764388	0.956326172	0.979111245
Tmem141	126.1906901	0.053173826	0.188333391	0.284737597	0.775845185	0.89450386
Fcna	122.7716468	-0.192226181	0.15540706	-1.200037902	0.230124621	0.468083856
Bmyc	36.12812274	0.087487322	0.205593408	0.492655006	0.622256375	0.803371845
Kcnt1	5.009688068	0.173875075	0.146990421	1.687141037	0.091576236	0.256994537
Camsap1	363.1489228	-0.139375902	0.1563095	-0.889008216	0.373998664	0.618459292
Ubac1	650.3849511	-0.215586378	0.091337968	-2.363916082	0.018082908	0.083049688
Nacc2	736.7060902	0.085273158	0.087265554	0.982237907	0.325982657	0.571644664
Tmem250-ps	1277.065623	-0.048553692	0.097079033	-0.506930546	0.612203552	0.797116878
Qsox2	596.1944247	-0.074244775	0.105524844	-0.7001429	0.483838067	0.710143535
Ccdc187	7.116110085	-0.007635639	0.124185281	-0.08570332	0.931702263	0.967941445
Gpsm1	183.8300252	0.322086554	0.17412895	1.901791741	0.057198386	0.186401057
Dnlz	599.0192475	-0.13344353	0.127152593	-1.089340459	0.276003777	0.519873265
Card9	12.54851701	0.212900787	0.173823118	1.385519006	0.165893825	0.379480384
Snapc4	213.2886037	0.090810405	0.161695592	0.591269529	0.554339842	0.760540983
Entr1	577.5115821	-0.062585004	0.118003629	-0.507459543	0.611832417	0.796785963
Pmpca	1571.613794	0.289360542	0.080533131	3.581287244	3.42E-04	0.003702255
Inpp5e	304.2647858	0.07448852	0.132316408	0.604524012	0.54549531	0.754876998
Sec16a	3690.993941	0.019260773	0.117139849	0.16834772	0.866309734	0.938289831
Notch1	744.7227001	-0.016709639	0.144198239	-0.101827458	0.918893631	0.962623474
Egfl7	18.20598636	0.350413436	0.206194255	1.71150399	0.086988115	0.247019409
Agpat2	2149.788821	0.199410681	0.097849868	2.029868794	0.042369878	0.151924842
Abo	188.75415	-0.204853991	0.184217116	-1.146460443	0.251604686	0.493784617
Surf6	602.8576561	-0.199360339	0.1374276	-1.45583688	0.145437718	0.348181476
Med22	901.3713726	-0.1360206	0.098911853	-1.391272631	0.16414277	0.376613241
Rpl7a	12530.27373	-0.184464061	0.08672554	-2.144779698	0.031970465	0.125180131
Surf1	1203.972287	-0.163388749	0.115953117	-1.434229542	0.151506769	0.356816254
Surf2	248.161047	-0.139915933	0.163738669	-0.873461553	0.382411553	0.625898472
Surf4	7059.280573	0.10904293	0.097461095	1.113990663	0.265283192	0.509328773
Stkld1	7.55738396	-0.204064476	0.148869214	-1.145678752	0.251928099	0.494276906
Rexo4	538.4944138	-0.078833558	0.121925527	-0.648501532	0.51666062	0.733420795
Cacfd1	1096.555427	-0.28518129	0.105260786	-2.70836061	0.006761651	0.040029052
Slc2a6	153.5898773	1.332237092	0.182805983	7.287189198	3.16E-13	2.60E-11
Gm13398	5.108564122	0.547387367	0.163195042	3.781921745	1.56E-04	0.001906373
Sardh	231.7584937	0.138399148	0.182439663	0.765817853	0.44378469	0.679041927
Vav2	615.2222646	0.082022504	0.090791561	0.881630557	0.377976625	0.621910567
Brd3	1312.309602	-0.250113861	0.113773993	-2.190222557	0.0285081	0.11530206
Wdr5	745.2710963	-0.155844343	0.113794992	-1.385829301	0.165799033	0.379390967
Rxra	2939.692091	0.108046229	0.091381814	1.162555695	0.245009815	0.485387391
Col5a1	11.47958405	-0.121800805	0.16694089	-1.253826251	0.209905165	0.441799778
Olfm1	23.14450825	0.15523538	0.203870429	1.005699983	0.314559912	0.562253656
Ppp1r26	114.3741312	0.120699671	0.174066314	0.727419964	0.466968728	0.698632401
Mrps2	708.5212114	0.215060458	0.116836462	1.826231847	0.067815346	0.209474069
Gbgt1	32.92794168	1.074035487	0.207008983	5.294668106	1.19E-07	3.63E-06
Ralgds	2609.927792	0.36033008	0.09373495	3.852315406	1.17E-04	0.001502223
Gtf3c5	576.1476122	0.079075513	0.092978741	0.840625252	0.400557907	0.642508342
Gfi1b	9.225787171	-0.261050293	0.162622499	-1.571411222	0.116087161	0.30096352
Tsc1	731.593457	0.035546086	0.090061336	0.424604146	0.67112527	0.832096288
Gtf3c4	796.9857403	0.156740675	0.122647386	1.271802655	0.203443245	0.432543138
Ddx31	141.1973382	-0.025523206	0.191211198	-0.139003423	0.889447444	0.949757238
Cfap77	12.08530234	-0.029626197	0.198568782	-0.289136263	0.772477104	0.893193341
Ttf1	413.8989731	-0.159898271	0.127630272	-1.226765298	0.219910817	0.454847426
Setx	1025.234734	0.127021471	0.13933546	0.91139785	0.362085786	0.607804384
Ntng2	6.44089466	0.049438556	0.126924254	0.33028804	0.741182329	0.873872125
Med27	164.5938043	-0.05893617	0.141510671	-0.45673384	0.647862365	0.818890334
Rapgef1	1118.705843	-0.064267236	0.092478923	-0.690387143	0.48995076	0.713503292
Gm13420	7.77048413	-0.134023886	0.170915476	-0.822096315	0.411022082	0.651418593
Trub2	241.9227313	0.030120952	0.150578849	0.183086426	0.854730206	0.931974621
Coq4	279.1706517	-0.212553168	0.136539777	-1.603161712	0.108898956	0.289504602
Slc27a4	3484.759346	0.255972723	0.115429129	2.216409568	0.026663465	0.109963585
Urm1	442.9549352	0.038080869	0.143504957	0.237869207	0.811982539	0.912300728
Cercam	6.246616079	-0.121277205	0.161006583	-0.841760338	0.399922117	0.642008428
Odf2	642.738256	-0.19097696	0.105517573	-1.809729522	0.070337742	0.215184077
Gle1	491.1152241	-0.093698704	0.115144758	-0.819987109	0.412223456	0.652487558
Sptan1	6599.770506	-3.90E-04	0.107333993	0.011852687	0.990543146	0.994686276
Set	3599.022939	0.202443374	0.127423825	1.58033426	0.114030338	0.297970701
Pkn3	152.7763431	0.124518764	0.163714517	0.806752818	0.419808907	0.657465732
Zdhhc12	426.9950071	0.247056245	0.129841984	1.932264015	0.053326928	0.177826048
Zer1	695.6573343	-0.101387043	0.115344874	-0.857568255	0.391130911	0.633680455
Tbc1d13	2122.942578	-0.185278997	0.101407121	-1.829140778	0.067378522	0.20883509
Endog	367.7586341	-0.075085601	0.152784259	-0.522904727	0.601040555	0.789854026
Spout1	307.0032002	-0.181743341	0.139240416	-1.327951232	0.184194218	0.406002208
Kyat1	420.7293556	-0.55897695	0.197150032	-2.484622047	0.012968904	0.064465501
Lrrc8a	193.3654715	-0.042895264	0.141799194	-0.282387256	0.777646585	0.895656431
Phyhd1	4.444468042	0.117622247	0.132861971	1.655830851	0.097756078	0.268042129
Dolk	344.1904672	-0.054014645	0.124023145	-0.431316885	0.666237975	0.828887907
Nup188	729.7413533	0.076829955	0.097581771	0.795978989	0.426044248	0.662659825
Sh3glb2	1104.291961	-0.349920031	0.126154638	-2.741110395	0.006123193	0.037220052
Miga2	881.5291674	-0.118332898	0.09329702	-1.262389908	0.206808519	0.437309165
Dolpp1	1189.683301	-0.004385849	0.093846108	-0.034231807	0.972692303	0.986945077
Crat	1248.138287	-0.180601887	0.091968928	-1.963382562	0.049601738	0.169724914
Ptpa	2382.040943	0.049971165	0.07810474	0.632768638	0.52688474	0.740989462
Ier5l	30.47326857	-0.074628533	0.207572504	-0.294633048	0.768274214	0.890675007
1700001O22Rik	71.60004427	-0.082051337	0.16779275	-0.470096712	0.638285923	0.813009366
Ntmt1	323.8873484	-0.231277531	0.146676774	-1.593405354	0.111069285	0.292930456
Asb6	350.8560047	-0.012641716	0.126388947	-0.087536304	0.93024523	0.967837939
Ptges	63.95367264	0.594779102	0.197684699	3.21593185	0.001300217	0.010953344
Tor1b	702.3041996	-0.097618127	0.107784456	-0.850851339	0.394851939	0.637661305
Tor1a	680.5631726	0.048029632	0.125842851	0.408495084	0.682910239	0.838768522
BC005624	544.5526276	-0.293147031	0.129916452	-2.269899833	0.023213661	0.100045682
Usp20	323.726352	-0.126823089	0.14146325	-0.893338193	0.371676091	0.616357349
Fnbp1	661.0097461	0.430385208	0.101995808	4.224120049	2.40E-05	3.86E-04
Gpr107	2461.135766	0.050801372	0.075666216	0.67976697	0.496652024	0.718861254
Ncs1	17.40773276	0.086713549	0.183276822	0.662533725	0.507629229	0.726434011
Hmcn2	9.444875341	-0.124042067	0.168558782	-0.461272966	0.644602778	0.817230474
Ass1	334.8743764	-0.37618482	0.157610776	-2.376418891	0.017481604	0.081053238
Fubp3	917.9718768	0.20136437	0.109580882	1.830480076	0.067178183	0.208356378
Exosc2	288.3254797	0.007946849	0.119618613	0.030537363	0.975638496	0.988262016
Abl1	2376.220999	-0.011450983	0.087958834	-0.108134153	0.913889277	0.960348664
Qrfp	6.789983608	-0.126152336	0.151340294	-0.982631036	0.325789064	0.571452308
Lamc3	10.22187471	0.146495639	0.119033266	-1.09216201	0.274761897	0.518681619
Nup214	717.7929253	0.096177235	0.105941238	0.915187458	0.360093228	0.605579006
Fam78a	208.058387	0.417076835	0.184314271	2.182128195	0.029100073	0.117001533
Plpp7	5.900324945	0.259471415	0.159746794	1.871466799	0.061280408	0.196068883
Prrc2b	2060.751822	0.098795406	0.102226433	0.97832636	0.327912937	0.57311137
Pomt1	482.1015485	-0.268874608	0.099690612	-2.677405917	0.007419469	0.042662728
Uck1	639.3623536	0.085635383	0.115256078	0.716234226	0.473846732	0.703784802
Swi5	1342.924768	0.005310813	0.096185656	0.031944968	0.974515938	0.987919952
Golga2	2336.777262	0.084997018	0.076699823	1.116217182	0.264329182	0.508859824
Dnm1	117.4389469	1.388996201	0.175564467	7.844703017	4.34E-15	4.65E-13
Ciz1	725.2122619	-0.18119336	0.098275156	-1.832003122	0.066950955	0.207983105
Lcn2	58.12055153	1.709145187	0.207421148	8.577107447	9.73E-18	1.38E-15
Ptges2	905.6330995	0.023129903	0.091411	0.235532671	0.813795324	0.912751796
Slc25a25	579.3617499	-0.118275732	0.135507657	-0.850171894	0.395229526	0.637857947
Naif1	159.9478471	-0.149950976	0.142529646	-1.053026834	0.292328694	0.53812182
Fam102a	3683.528926	-0.278880546	0.069959132	-3.983897983	6.78E-05	9.47E-04
Dpm2	586.4684422	-0.231217641	0.120597038	-1.922650989	0.054523896	0.180404302
St6galnac4	671.0145351	0.26256133	0.169972379	1.859700393	0.062927926	0.199390818
St6galnac6	13675.02566	-0.066038798	0.107426785	-0.568723259	0.569543961	0.769923928
Ak1	17.19415946	0.083646288	0.207477022	0.531748963	0.594899875	0.786249492
Eng	8.43415434	-0.254576931	0.176593267	-1.646629147	0.099634296	0.271606639
Fpgs	397.288878	-0.353450039	0.126915099	-2.793752221	0.005210038	0.032902708
Cdk9	1070.819196	0.031946355	0.108414067	0.301185562	0.763272999	0.887487339
Sh2d3c	105.1940659	0.553823011	0.180730047	3.089999631	0.002001567	0.015456549
Ttc16	11.09204149	0.018405686	0.186905455	0.97454448	0.329786265	0.575278333
Tor2a	909.5817626	0.314110398	0.111816473	2.813197643	0.004905149	0.031369926
Ptrh1	127.4706565	-0.202522246	0.180026865	-1.098296139	0.272075197	0.516185005
Cfap157	48.52397169	-0.489284538	0.204651426	-2.246343529	0.024682012	0.104318453
Stxbp1	455.1331704	-0.24549931	0.164577246	-1.480777484	0.138665878	0.336630077
Lrsam1	307.7487027	-0.04449303	0.141119251	-0.286644178	0.774384784	0.894106588
Rpl12	7882.839543	-0.073058304	0.086809283	-0.849791862	0.395440815	0.638007199
Slc2a8	226.8640282	-0.484909064	0.137532584	-3.480022195	5.01E-04	0.005036647
Garnl3	13.90095219	-0.718170273	0.195896916	-3.646658291	2.66E-04	0.003010812
Ralgps1	198.2338736	-0.487064476	0.140353649	-3.419000875	6.29E-04	0.006063481
Angptl2	11.16782806	-0.240204138	0.185298453	-1.52596891	0.127017607	0.318584763
Zbtb34	198.7592518	0.440471452	0.150208709	3.00260863	0.002676764	0.019478035
Zbtb43	615.8169872	-0.14926445	0.111506882	-1.306398235	0.191417166	0.416065842
Lmx1b	2.021285155	0.026016303	0.080548637	0.269855763	0.787271221	0.900422044
Mvb12b	261.5489562	0.492499129	0.135246325	3.605958429	3.11E-04	0.003432571
Pbx3	103.363644	0.290753625	0.182719549	1.581878391	0.113677335	0.297462409
Mapkap1	1314.81438	-0.022854675	0.081692612	-0.279229108	0.780069007	0.896565982
Gapvd1	1775.725333	0.098339084	0.132128428	0.74168992	0.458275228	0.691438765
Hspa5	17183.35038	0.299173582	0.197514888	1.545272301	0.122280412	0.31076563
Rabepk	315.3571086	0.247664019	0.119385799	2.051683453	0.040200436	0.146480493
Fbxw2	759.1769062	0.060469735	0.093348255	0.656793589	0.511313647	0.72939043
Psmd5	859.0399254	-0.018973174	0.091679245	-0.218352795	0.827154242	0.919210839
Cutal	1175.310647	-0.531654326	0.112476383	-4.698507825	2.62E-06	5.78E-05
Phf19	121.908321	-0.569412243	0.199524786	-2.826313923	0.004708709	0.03035591
Traf1	164.2910353	-1.260510588	0.181464154	-6.948300571	3.70E-12	2.56E-10
Hc	25.23202266	-0.303196729	0.197814076	-1.519211888	0.12870917	0.321273881
AI182371	15.47006577	-0.321105174	0.198108111	-1.535316312	0.124706149	0.314932734
Cntrl	1024.603852	-0.274561131	0.113898437	-2.379769295	0.01732348	0.080566898
Rab14	3504.788266	0.003861923	0.094902986	0.035114472	0.971988461	0.986692512
Gsn	3255.16702	-0.335891668	0.095354731	-3.50134582	4.63E-04	0.004730038
Stom	1775.870544	1.354287326	0.135706271	10.14989509	3.32E-24	1.03E-21
Ggta1	15.6725565	0.763746347	0.200920777	3.856511856	1.15E-04	0.001480865
Dab2ip	3436.401349	0.170143754	0.08478246	2.02050551	0.043330979	0.154355282
Ttll11	29.96995955	-0.05119038	0.193767438	0.009708661	0.992253731	0.995469165
Ndufa8	1631.081008	-0.092112362	0.124610072	-0.754566966	0.450508851	0.684104546
Rbm18	405.0065205	-0.211504629	0.121252023	-1.752262653	0.079728655	0.234267415
Mrrf	225.7629444	-0.275203083	0.136339302	-2.037206078	0.041629395	0.150066346
Ptgs1	88.15145759	-0.788769671	0.200160609	-3.900641596	9.59E-05	0.001271273
Pdcl	791.9103511	-0.122292128	0.111091865	-1.109605641	0.267169	0.511220131
Rc3h2	753.026147	-0.008172919	0.105145829	-0.064512486	0.948562166	0.975930047
Zbtb6	463.8999324	0.109000725	0.115800947	0.930321039	0.352204888	0.598743914
Zbtb26	153.8037432	-0.063608027	0.148041145	-0.352674429	0.724332532	0.863922402
Rabgap1	736.1088533	-0.050045799	0.083426018	-0.595176232	0.551725676	0.75895193
Strbp	2186.12141	-0.286020343	0.077276085	-3.708135273	2.09E-04	0.002445531
Gpr21	5.93131483	-0.149136824	0.148940602	-0.701909109	0.482735848	0.709263392
Crb2	8.616864232	0.427715469	0.175751822	2.220667989	0.026373457	0.109160309
Dennd1a	267.6288203	-0.010950496	0.132637716	-0.099810939	0.920494424	0.963498927
Nek6	1432.191765	-0.111287505	0.119320147	-0.938952968	0.347754892	0.594070371
Psmb7	1226.295333	0.214640316	0.11377362	1.858998292	0.06302738	0.199572054
Nr6a1	175.7920993	-0.033986509	0.168295768	-0.108728993	0.913417445	0.96014912
Wdr38	4.394941282	-0.053804396	0.147615935	-0.135953042	0.891858403	0.950771041
Rpl35	2711.400627	-0.084403577	0.091095874	-0.937794048	0.34835026	0.594349274
Arpc5l	743.6497503	-0.240203152	0.08465834	-2.851314085	0.004353894	0.028568759
Golga1	838.5598543	-0.02949146	0.11578806	-0.244966255	0.80648256	0.909128222
Scai	120.6410288	0.039154463	0.172638355	0.437271903	0.661914169	0.826603852
Ppp6c	1299.786018	-0.071813304	0.10587324	-0.692177181	0.488826067	0.713070331
Arhgap15	9.912360765	0.15673563	0.174677058	0.800613038	0.423355701	0.661146698
Gtdc1	111.7518083	0.0347342	0.164774162	0.211607266	0.83241344	0.921356617
Zeb2	10.28080049	0.333097831	0.191688696	1.76538654	0.077498824	0.230198208
Acvr2a	759.3752784	0.03620416	0.122449442	0.292115019	0.770198683	0.891767655
Orc4	478.004783	-0.107127505	0.119059612	-0.920948639	0.357077243	0.602888721
Mbd5	227.1983067	0.097991107	0.139072178	0.713783967	0.475360776	0.7049076
Epc2	612.487477	-0.099971044	0.11045474	-0.906886014	0.364467078	0.610091
Kif5c	27.50356624	0.02675309	0.204125992	0.146054578	0.883878303	0.94730057
Lypd6b	92.33628602	-0.46756144	0.193005285	-2.453064588	0.01416449	0.069082953
Mmadhc	1315.236101	0.087870546	0.100996213	0.844802438	0.398221153	0.64021817
Rnd3	1255.481856	-0.181484235	0.108466978	-1.669926154	0.094933975	0.263539965
Rbm43	144.4163395	-0.322022137	0.147396412	-2.196589259	0.028049794	0.11378627
Nmi	696.4103659	0.121311125	0.146029446	0.794275669	0.427034966	0.66370198
Rif1	641.7745827	-0.089369394	0.143592865	-0.620740166	0.534770597	0.746378861
Neb	12.29840179	-0.065705005	0.193979594	-0.348125299	0.727746085	0.866022292
Arl5a	974.029327	-0.014054746	0.099786867	-0.152602244	0.878711955	0.945500656
Cacnb4	5.023211632	-0.136348641	0.1382947	-0.594810565	0.551970105	0.75895193
Stam2	1492.274264	-0.101111707	0.090126594	-1.123613163	0.261177169	0.504789359
Fmnl2	85.65309027	-0.116866664	0.172464335	-0.686945942	0.492116795	0.714800292
Prpf40a	2285.277311	0.165888428	0.117037453	1.412909895	0.157682219	0.366426187
Arl6ip6	416.4022754	-0.226525988	0.112010679	-2.025572999	0.042808561	0.152974348
Rprm	19.35719092	-0.424452364	0.202672778	-1.814836421	0.069549052	0.213522015
Nr4a2	113.9472525	-0.3773587	0.202239553	-1.814047879	0.069670355	0.213653664
Gpd2	2001.816676	0.090757205	0.147359761	0.622795255	0.533419077	0.745880946
Galnt5	1467.912313	-0.010047584	0.126629294	-0.078974622	0.937052809	0.969867968
Ermn	16.49192717	0.007200076	0.206354926	0.033895431	0.972960536	0.986945077
Cytip	142.5392916	-0.065912592	0.203709633	-0.332910098	0.739202147	0.872678294
Acvr1c	157.4944049	-0.176680808	0.179361028	-0.870789065	0.383869337	0.626771813
Acvr1	349.2648235	-0.143877166	0.110644966	-1.287186784	0.198029192	0.424991389
Upp2	70.0062932	-0.248354007	0.20143001	-1.249037093	0.211651507	0.443619576
Ccdc148	10.0071815	-0.394338613	0.174692506	-2.230393534	0.025721328	0.107329894
Pkp4	1491.227058	0.015261509	0.116347027	0.130523973	0.896151889	0.951979162
Tanc1	678.6704722	0.106755115	0.103277489	1.03692703	0.299769866	0.545917795
Wdsub1	333.9655536	-0.206631352	0.145709093	-1.444411809	0.148623171	0.352646722
Baz2b	1020.519008	0.152817954	0.105071593	1.497397446	0.134289873	0.33067546
Cd302	104.2151695	0.092022331	0.178555078	0.490478587	0.623795278	0.803959301
Ly75	1216.940827	0.675914255	0.132210973	5.15142337	2.59E-07	7.28E-06
Pla2r1	6.125254748	0.24408581	0.168143438	1.524242826	0.127448064	0.31933027
Itgb6	461.0150938	0.298107227	0.101052311	2.985530515	0.002830869	0.020381658
Rbms1	411.9634834	0.516666769	0.13170243	3.921366624	8.80E-05	0.001179343
Tank	690.9385509	0.357865752	0.105476427	3.387909315	7.04E-04	0.006634606
Psmd14	1193.293808	0.301323048	0.085558482	3.500343066	4.65E-04	0.004737721
Dpp4	859.6326878	-0.073312287	0.126431415	-0.5565797	0.577814626	0.774898285
Gcg	1109.848019	0.09095724	0.11742882	0.835876237	0.403224532	0.645156961
Fap	49.73888017	-0.566157449	0.205052452	-2.637381769	0.008354874	0.046720074
Ifih1	2155.160656	-0.022745299	0.114563881	-0.179452496	0.857582415	0.933269633
Gca	432.2273938	0.473524832	0.112731019	4.197158218	2.70E-05	4.28E-04
Kcnh7	47.07557084	0.133590597	0.206913013	0.860248455	0.3896521	0.632659477
Grb14	22.78038715	-0.161160575	0.2074197	-0.656460271	0.511528022	0.729484371
Cobll1	889.8599442	0.006394376	0.109110358	0.058420372	0.953413788	0.977378282
Slc38a11	30.5371768	-0.131313863	0.207630028	-0.600459524	0.548200028	0.756379689
Scn3a	40.48889096	-0.080714894	0.207314154	0.084657926	0.932533346	0.968333527
Galnt3	2767.746414	0.150261066	0.113009544	1.327139235	0.184462629	0.406462298
Ttc21b	156.4827723	-0.25288363	0.174429755	-1.431333066	0.152334781	0.358208941
Stk39	997.0528296	-0.22442103	0.092221787	-2.451010115	0.014245595	0.0694288
Cers6	3519.558745	-0.042943913	0.102490161	-0.408526846	0.682886926	0.838768522
Nostrin	1249.345	0.322307484	0.093407989	3.445174644	5.71E-04	0.005604864
Spc25	261.2601116	0.081510931	0.118331766	0.671326279	0.502012697	0.723245015
Dhrs9	630.0419119	0.757099976	0.207627791	3.62920925	2.84E-04	0.003184711
Bbs5	60.79156986	-0.230857821	0.186623853	-1.223732269	0.221053242	0.456378791
Klhl41	3.300895039	-0.067879078	0.107185633	-0.814701871	0.415242982	0.653892553
Fastkd1	481.2700622	-0.410734667	0.126422323	-3.235505454	0.001214276	0.010376953
Ppig	1280.261083	-0.104646991	0.139442057	-0.749101852	0.453795819	0.687456255
Ccdc173	7.706619509	0.207173139	0.175874133	1.646794972	0.099600195	0.271568026
Phospho2	356.8298821	-0.121759903	0.123338769	-0.992928876	0.320744616	0.566690424
Klhl23	104.3129408	0.251028461	0.180449646	1.388111504	0.165103094	0.378243247
Ssb	1499.598909	0.027779755	0.097462002	0.270074699	0.787102786	0.900422044
Mettl5	163.4927141	-0.11283071	0.146861485	-0.786138183	0.431786537	0.668989889
Ubr3	2162.415049	0.179201402	0.10845973	1.658221165	0.097272834	0.267308967
Sp5	36.8970924	0.49591733	0.207686977	2.182141831	0.029099067	0.117001533
Erich2	8.325085633	-0.079044469	0.182843063	-0.42702926	0.669358016	0.830948227
Gad1	2.653286158	0.024212615	0.097237657	0.977014099	0.328562172	0.57351024
Gorasp2	3325.415334	0.116507789	0.086128086	1.346702933	0.178075927	0.396623656
Tlk1	1733.241584	-0.161321333	0.091450528	-1.76338773	0.077835118	0.230945322
Mettl8	151.6329673	-0.086446554	0.151912113	-0.573942491	0.566006718	0.76791774
Dcaf17	388.5971023	-0.303685185	0.119764758	-2.52585929	0.01154157	0.0591545
Dync1i2	1979.790416	0.041870849	0.094923679	0.438789132	0.660814336	0.825760286
Slc25a12	435.2705881	-0.078237287	0.103753512	-0.716909008	0.473430243	0.703585727
Hat1	389.272782	-0.066993969	0.14088616	-0.504069788	0.614212337	0.79851121
Metap1d	216.1795817	-0.24486415	0.190945051	-1.060609605	0.288867356	0.534349691
Itga6	6508.63413	0.068494698	0.119793747	0.57078706	0.568143995	0.7686986
Pdk1	1258.28737	-0.036630675	0.138136293	-0.264415427	0.791459826	0.90219797
Rapgef4	104.1603459	-0.805600635	0.197953828	-4.168766817	3.06E-05	4.78E-04
Map3k20	345.2294227	0.35132394	0.110631189	3.177861616	0.001483655	0.01220432
Cdca7	1120.663607	0.056683896	0.106984744	0.490083343	0.624074925	0.803967148
Sp3	1838.206435	-0.206810839	0.090629548	-2.282304761	0.022471354	0.097685405
Ola1	1530.348762	0.036701801	0.100907696	0.325969515	0.74444742	0.87617615
Cir1	256.6911889	-0.033310265	0.128935486	-0.234721443	0.814424944	0.912804428
Scrn3	163.9000441	-0.78570478	0.143558937	-5.461750796	4.71E-08	1.59E-06
Gpr155	17.87053415	0.318234404	0.205402309	1.593783235	0.110984594	0.292884769
Wipf1	605.00878	-0.005138727	0.125558669	-0.05086089	0.959436371	0.980526839
Chrna1	72.12050021	0.01744762	0.19889676	0.082217947	0.934473402	0.969114965
Chn1	5.882767484	-0.299089981	0.166898754	-1.61800521	0.105661475	0.283452732
Atf2	902.2373309	-0.076418283	0.121566586	-0.629699805	0.52889101	0.742737458
Atp5g3	8450.874212	0.043230148	0.128238513	0.318902931	0.749800122	0.879858526
Lnpk	269.2340874	-0.143667567	0.155322771	-0.917080644	0.359100383	0.60473055
Hoxd13	67.76934701	-0.224669143	0.207073008	-0.370665132	0.710886963	0.855904385
Hoxd11	3.612520791	-0.023884232	0.135033144	0.410589418	0.681373625	0.838115293
Hoxd8	125.7988733	0.335368895	0.177150036	1.847402194	0.064688871	0.203226893
Hoxd3	3.829992535	0.038193582	0.135230534	0.08752275	0.930256003	0.967837939
Hoxd4	26.68995652	0.170639627	0.206491417	0.977446944	0.328347932	0.573430196
Gm28230	8.050643111	-0.246383251	0.171064274	-1.266872083	0.205201032	0.434990424
Mtx2	942.7163569	0.024951475	0.105062649	0.211222724	0.832713479	0.921538957
Hnrnpa3	7237.22641	0.069051072	0.093937907	0.724713826	0.468627611	0.699500912
Nfe2l2	3969.592586	-0.431847712	0.089188995	-4.861423662	1.17E-06	2.78E-05
Agps	1546.234232	0.202567122	0.109682939	1.843515689	0.065253753	0.204388739
Ttc30b	212.5256923	-0.120901435	0.133270131	-0.916326972	0.359495425	0.604993146
Ttc30a1	99.70691886	-0.397873255	0.171113418	-2.318173676	0.020439884	0.091469153
Pde11a	109.6647867	0.315613957	0.196155644	1.528815787	0.126310118	0.317511796
Rbm45	625.1400255	-0.281425015	0.107697231	-2.626432706	0.008628505	0.047818347
Osbpl6	268.6585985	-0.109880716	0.149077291	-0.594822992	0.551961797	0.75895193
Prkra	554.3516709	0.013116226	0.105166435	0.113628449	0.909532334	0.958431401
Fkbp7	21.27667681	-0.158756429	0.204920198	-0.587730676	0.556713082	0.761782581
Plekha3	914.940314	-0.064352417	0.109037854	-0.604510398	0.545504358	0.754876998
Ccdc141	51.34693158	0.493677495	0.196116024	2.522660478	0.011647079	0.059533401
Sestd1	828.4720965	0.199610575	0.091547177	2.18544157	0.028856486	0.116193629
Zfp385b	153.2293851	0.37351525	0.204851237	1.948222295	0.05138837	0.173528106
Cwc22	503.0717447	-0.178415406	0.106718339	-1.675670583	0.093802735	0.261358326
Ube2e3	670.4756828	-0.056238282	0.111224079	-0.51132548	0.609123166	0.794785581
Itga4	65.58459996	0.917506256	0.207134622	4.483399901	7.35E-06	1.39E-04
Cerkl	5.83505121	0.07733484	0.164791848	0.575045054	0.565260827	0.767389175
Neurod1	64.85444129	0.050727048	0.190866415	0.280490196	0.779101446	0.896103979
Itprid2	3988.13363	0.014456718	0.099709719	0.15067718	0.880230376	0.945697467
Dnajc10	4729.597868	0.224855298	0.110869551	2.036030461	0.041747297	0.150365329
Nckap1	5276.925062	0.233979087	0.095545398	2.44571032	0.01445671	0.070231564
Dusp19	124.9871154	-0.104700029	0.168110658	-0.644984513	0.518937222	0.735074281
Nup35	229.5543317	0.065860608	0.126415015	0.460907028	0.644865309	0.817312209
Zc3h15	1597.269341	0.086554176	0.098632426	0.862367288	0.388485436	0.631639762
Itgav	947.6856386	0.864849086	0.139338245	6.214952347	5.13E-10	2.73E-08
Calcrl	58.48120992	-0.269033201	0.19605194	-1.428029772	0.153283289	0.359670672
Tfpi	69.0755394	0.086135536	0.202126997	0.392775293	0.694485454	0.845700377
Ctnnd1	1648.414986	-0.052405768	0.088228264	-0.592732278	0.553360336	0.760019611
Selenoh	313.7261651	0.007003997	0.156813814	-0.014062717	0.988779945	0.994118291
Tmx2	1281.57459	0.170897997	0.086700504	1.954704799	0.050617923	0.17182092
Med19	534.3398516	0.110837326	0.122605715	0.869883633	0.384364001	0.627042685
Zdhhc5	4023.745639	0.01050685	0.095531815	0.110295481	0.912175041	0.959805995
Clp1	265.4816396	-0.050270183	0.120492822	-0.435697173	0.663056457	0.827193529
Serping1	77.63074076	0.875072314	0.202074704	4.132387503	3.59E-05	5.47E-04
Ube2l6	427.0571886	0.254741125	0.150483607	1.654331622	0.098060151	0.268551545
Timm10	209.5130192	-0.159816197	0.151208354	-1.139799858	0.254369693	0.497256557
Slc43a1	157.2973962	0.515919998	0.161573265	3.305426547	9.48E-04	0.00849869
Slc43a3	27.4412598	-0.276844853	0.207625526	-1.188954186	0.234457696	0.473293232
P2rx3	6.713912044	-0.31253026	0.17185659	-1.749088581	0.080275709	0.234878422
Ssrp1	2186.835278	0.016041236	0.098578832	0.148588764	0.88187814	0.946348198
Tnks1bp1	3086.934602	-0.131887796	0.110777849	-1.185178278	0.235946966	0.475313454
Ptprj	2507.594214	0.135552364	0.124891827	1.090345239	0.275561094	0.519470416
Nup160	593.7149406	0.037234553	0.121098235	0.307006431	0.758838477	0.884478286
Fnbp4	796.3968931	-0.169946447	0.12661152	-1.26495487	0.205887506	0.435970715
Agbl2	29.46084953	-0.625681359	0.204332291	-3.241419274	0.001189361	0.010194321
Mtch2	4458.655086	0.109802616	0.07550498	1.435822233	0.151052932	0.356240138
C1qtnf4	41.36709944	-0.451356967	0.206109491	-2.114587095	0.034465154	0.13235662
Ndufs3	1835.0782	-0.074212866	0.104947775	-0.728670695	0.466203123	0.698177104
Kbtbd4	84.48687089	-0.228212552	0.167891279	-1.352135746	0.176331894	0.393820626
Ptpmt1	442.1033748	0.080599043	0.168593979	0.449569008	0.653021239	0.822291888
Celf1	2820.738569	0.071806294	0.101563876	0.704927949	0.480855076	0.708054031
Psmc3	2429.158068	0.058106873	0.075617199	0.753014008	0.451441497	0.685108742
Slc39a13	218.4581684	-0.009353615	0.141989039	-0.010958645	0.991256441	0.994834984
Spi1	9.90534864	0.16808111	0.14877904	2.264773024	0.023526612	0.100970228
Madd	942.0496206	0.008474028	0.112732699	0.105583531	0.915912792	0.960992379
Nr1h3	270.9049469	-0.023354315	0.154245123	-0.149830977	0.880897969	0.945969606
Acp2	640.849555	0.080862963	0.110699984	0.758839867	0.447948354	0.682316055
Ddb2	108.8942526	-0.322751755	0.185403947	-1.618114087	0.105638013	0.283452732
Pacsin3	81.35576021	-0.603577054	0.203817591	-3.048387914	0.002300727	0.01744046
Arfgap2	748.2408665	-0.102473028	0.090368609	-1.136260652	0.255847493	0.498904579
1110051M20Rik	41.19487582	-0.402159108	0.199425561	-2.033364121	0.042015749	0.151025788
Lrp4	766.9009789	-0.049451167	0.121288655	-0.353324588	0.723845115	0.863719179
Ckap5	1342.040887	0.128705956	0.123164351	1.055545842	0.291175755	0.536434425
F2	27.78055465	0.10555809	0.207105825	0.474828342	0.63490933	0.811325975
Zfp408	254.2201034	0.015215014	0.14528924	0.157102808	0.875163824	0.94308058
Arhgap1	2519.172827	-0.096869104	0.07050867	-1.369461348	0.170855109	0.386032226
Atg13	1224.107399	-0.082429853	0.081848781	-1.004804708	0.314990897	0.562672744
Harbi1	198.9455002	-0.144253908	0.162324391	-0.849703907	0.395489726	0.638010545
Ambra1	1053.053176	0.134052741	0.081400179	1.653670683	0.098194442	0.268865265
Chrm4	6.86676834	0.166748356	0.140218588	1.664691307	0.095974358	0.265346602
Mdk	6.998594939	-0.136367022	0.138385197	-0.952691771	0.340746264	0.587104175
Dgkz	3646.393368	0.017597866	0.08459246	0.204367825	0.838066071	0.923710334
Creb3l1	7738.742476	-0.083136463	0.086892374	-0.953558988	0.340306924	0.586644004
Phf21a	452.4410297	-0.047095348	0.129833726	-0.287391224	0.77381278	0.894023101
Large2	306.0598355	0.117633927	0.15931023	0.855338465	0.392363799	0.63498039
Pex16	576.7361542	-0.089830673	0.136067651	-0.651407939	0.514783187	0.731955938
1700029I15Rik	18.23524083	-0.310587512	0.206478792	-1.314591537	0.188647216	0.411885298
Mapk8ip1	44.77085669	-0.112491161	0.206447867	-0.484154135	0.628276484	0.806070317
Cry2	430.2175286	-0.582778357	0.181052025	-3.11269435	0.001853879	0.01454697
Slc35c1	6679.679245	0.011188893	0.094366829	0.117881117	0.906161855	0.956655906
Chst1	4.007240873	-0.017851752	0.11180824	0.018989788	0.984849252	0.992499557
Syt13	61.62881104	0.218176732	0.185375036	1.190438084	0.233874252	0.472630002
Prdm11	69.5432965	0.562087039	0.177178196	3.234447694	0.001218782	0.010402415
Trp53i11	2724.809383	0.562735724	0.116596743	4.832890592	1.35E-06	3.17E-05
Tspan18	4.527813721	0.008733951	0.13036109	0.052359218	0.958242469	0.980072033
Cd82	4716.69484	0.147539139	0.079902563	1.854841229	0.063618903	0.20094303
Ext2	1385.82203	-0.007378536	0.117499905	-0.060317037	0.951903133	0.977048436
Accs	64.70145214	-0.551385874	0.184265286	-2.899846012	0.00373346	0.025276936
Gm13889	5.780375865	-0.088213678	0.124678848	-0.43142782	0.666157325	0.828887907
Alkbh3	235.231318	0.089410723	0.148195451	0.58378333	0.559366095	0.763324622
Hsd17b12	2550.780425	0.250398142	0.117626879	2.125624554	0.033534533	0.129726278
Ttc17	1279.219346	0.045642748	0.098545223	0.478712028	0.632143508	0.808701997
Api5	2515.158415	-0.054668561	0.109468492	-0.508148586	0.611349144	0.796385009
Traf6	760.2560777	0.082086522	0.136392967	0.599806499	0.548635202	0.756657762
Prr5l	61.78840606	-0.10183277	0.207356989	-0.526350353	0.598644804	0.788430776
Commd9	430.1208023	0.035273246	0.133978544	0.248347333	0.803865679	0.907755806
Ldlrad3	363.0008982	-0.452123631	0.169678809	-2.582668229	0.009803955	0.052578534
Trim44	885.813976	-0.374309049	0.115759436	-3.224053169	0.001263899	0.010706988
Fjx1	9.84107723	-0.234869934	0.196250207	-1.306001617	0.191552008	0.416292509
Pamr1	22.80470388	0.243849923	0.203833585	1.260331115	0.20754994	0.438130817
Slc1a2	41.92713218	0.595162239	0.202784653	3.23227161	0.001228103	0.010468845
Cd44	2063.649956	0.448364162	0.15643002	2.86692808	0.004144772	0.02746113
Pdhx	571.3324243	0.083675551	0.101714062	0.799778451	0.42383917	0.661306775
Apip	102.6273978	-0.566086027	0.177265055	-3.263130518	0.001101888	0.009621739
Ehf	8917.351794	-0.199257308	0.10423571	-1.907066215	0.056512014	0.184960752
Cat	1765.336201	0.203922609	0.103837656	1.945043399	0.051769755	0.174599556
Abtb2	67.5749251	0.098828106	0.20461899	-0.074719303	0.940438049	0.971882847
Nat10	467.8144638	-0.081179267	0.102475162	-0.794305451	0.427017632	0.66370198
Caprin1	6992.779454	0.168965683	0.123648857	1.354757563	0.175494811	0.39279544
Lmo2	16.38055955	0.220734877	0.179298302	1.660049786	0.096904437	0.266842192
4931422A03Rik	4.394159454	-0.042007269	0.125952479	-0.702487085	0.482375453	0.709183834
Fbxo3	993.3638193	-0.355571149	0.087521099	-4.070209274	4.70E-05	6.90E-04
Cd59a	25.99269427	0.867828739	0.195040788	4.985463739	6.18E-07	1.59E-05
Hipk3	1578.905115	-0.052927447	0.117219369	-0.448482061	0.65380533	0.822433854
Cstf3	514.7720807	0.157932936	0.121712553	1.295849884	0.195027208	0.421224136
Tcp11l1	10.95195176	0.162345519	0.198639782	0.83485056	0.403801855	0.645674415
Depdc7	18.37023107	0.348752172	0.203531537	1.742650429	0.081394695	0.236863606
Qser1	619.7410322	0.244086096	0.162689189	1.497123525	0.13436112	0.330791102
Prrg4	38.73956355	0.206939655	0.207202519	1.0078361	0.313533152	0.561269301
Ccdc73	12.52500232	0.0203521	0.192706705	0.093364491	0.925613999	0.966259016
Eif3m	1336.01277	-0.124403893	0.097645828	-1.28975683	0.197135101	0.424028793
Wt1	13.29149156	0.732200879	0.175365941	4.940327415	7.80E-07	1.94E-05
Rcn1	335.3284346	0.793225612	0.166294843	4.756171988	1.97E-06	4.50E-05
Pax6	17.47593421	-0.03623595	0.199879256	0.0635961	0.949291838	0.976312073
Elp4	254.0985964	-0.136262228	0.123578962	-1.138645936	0.254850861	0.497860092
Immp1l	403.2967082	-0.015561477	0.119414642	-0.155065329	0.876769815	0.944437642
Dnajc24	124.1829629	-0.114298036	0.181045321	-0.643479174	0.519913224	0.735895463
Arl14ep	266.621943	-0.095349681	0.131370704	-0.717342116	0.473163026	0.703342072
Mettl15	96.64731102	-0.019124222	0.166056327	-0.157356316	0.874964039	0.94301449
Kif18a	119.4678843	0.167094974	0.168177177	0.978838239	0.327659912	0.572816135
Bdnf	8.075194719	-0.344081206	0.152752009	-1.695450082	0.089990072	0.253275433
Lin7c	3881.84298	-0.25942702	0.100739342	-2.576373478	0.009984274	0.053356523
Lgr4	3585.755987	0.072746294	0.087813483	0.843326807	0.399045694	0.640954795
Ccdc34	493.7882282	0.066307145	0.13050022	0.500550589	0.616687445	0.800172054
Bbox1	5.051240564	-0.001202309	0.151748433	-0.548414736	0.583407161	0.778682895
Lpcat4	1108.383507	1.451753252	0.106938285	13.54450743	8.54E-42	7.75E-39
Nop10	489.7955145	-0.275041257	0.118447244	-2.324716186	0.020087141	0.090127483
Slc12a6	593.7980404	-0.36084415	0.148063765	-2.291511683	0.021933837	0.096071616
Emc4	556.26361	0.056563538	0.120299083	0.460627569	0.645065829	0.817312209
Katnbl1	258.721863	0.148421197	0.120480534	1.209382892	0.226515778	0.46358142
Emc7	1102.187408	0.015991539	0.103427139	0.14982797	0.880900342	0.945969606
Aven	385.0637436	-0.342273613	0.109987636	-3.139821196	0.00169051	0.013561911
Ryr3	4.574642185	-0.070021834	0.133129632	-0.424824925	0.670964306	0.832096288
Fmn1	1046.014009	-0.091978662	0.095525206	-0.952522332	0.340832146	0.587177879
Scg5	32.26156416	-0.050189248	0.202806878	-0.252317677	0.800795526	0.906199058
Arhgap11a	807.8168651	0.032183159	0.132288485	0.242722029	0.808220741	0.909992485
Aqr	1219.138557	-0.037718755	0.134923987	-0.277753681	0.78120145	0.897207335
Zfp770	122.5663516	-0.071700631	0.182786953	-0.411082883	0.681011761	0.837856052
Dph6	201.296561	-0.088445426	0.146967799	-0.635622281	0.525022643	0.739668885
Meis2	5.572741033	0.040291027	0.139792631	0.059088033	0.95288199	0.977127256
Spred1	869.8044345	0.381454575	0.104403929	3.645808368	2.67E-04	0.00301827
Fam98b	617.412479	-0.039860327	0.1078673	-0.387502909	0.698383932	0.848007515
Rasgrp1	30.22434864	0.470818143	0.206766821	2.333329181	0.019630875	0.088546947
Thbs1	1055.563077	-0.769380175	0.167293084	-4.496431953	6.91E-06	1.32E-04
Eif2ak4	457.4831443	-0.342311769	0.128720514	-2.632808249	0.008468214	0.047160617
Srp14	629.3113766	0.011613915	0.118729874	0.07492642	0.940273256	0.971882847
Bmf	271.0523082	0.769038338	0.144826312	5.322935647	1.02E-07	3.17E-06
Bub1b	684.8850438	0.076500611	0.133443495	0.568075125	0.569983958	0.77034641
Pak6	71.57003204	0.106171095	0.196055642	0.521135678	0.602272258	0.79024351
Plcb2	72.64601912	-0.574938686	0.194209018	-2.928337257	0.003407802	0.023635986
Inafm2	546.879777	-0.149507073	0.088966856	-1.686272977	0.091743233	0.257244318
Ccdc9b	306.9555443	-0.2323414	0.164078141	-1.345177532	0.17856791	0.39758942
Phgr1	9156.166142	-0.049788984	0.207428445	-0.223591424	0.823075237	0.917281427
Disp2	124.5157236	-0.06630023	0.187888555	-0.233742925	0.815184561	0.912897714
Knstrn	528.8279221	-0.017134857	0.12466787	-0.143191922	0.88613861	0.948243723
Ivd	1392.782931	-0.263629831	0.087184539	-3.023206875	0.002501112	0.018587096
Bahd1	951.7109001	0.045189131	0.107706345	0.43799494	0.661389951	0.826100671
Chst14	17.46983773	0.100900462	0.203172011	0.484367702	0.628124936	0.806070317
Ccdc32	596.1282964	-0.270729313	0.121234005	-2.211174521	0.027023754	0.11094007
Rpusd2	124.4726869	-0.012525714	0.19567232	-0.033790307	0.973044366	0.986945077
Knl1	372.7792388	0.121580286	0.153795919	0.793393476	0.427548611	0.664165489
Rad51	287.3472794	0.328160645	0.128013247	2.536641482	0.011192151	0.057881351
Rmdn3	1487.642341	0.19420654	0.122427396	1.581990387	0.113651765	0.297462409
Gchfr	79.69577776	-0.417216372	0.195131845	-2.147551288	0.031749419	0.124493547
Dnajc17	150.3543278	-0.136714779	0.152650007	-0.922786068	0.356118703	0.602165959
Gm14137	197.5561065	0.999943837	0.153592033	6.581049672	4.67E-11	2.79E-09
Zfyve19	471.356407	3.08E-04	0.106636807	-0.007639619	0.993904526	0.996318158
Ppp1r14d	1810.181945	0.129083781	0.107600662	1.178126917	0.238746013	0.478447029
Spint1	6809.428566	0.064865806	0.118047223	0.60229869	0.546975333	0.755669166
Rhov	49.80092029	0.933161376	0.204891	4.491222431	7.08E-06	1.34E-04
Vps18	537.5138765	0.138543764	0.129439338	1.084200453	0.278275931	0.522878946
Dll4	451.9841885	0.363010693	0.097151342	3.726488246	1.94E-04	0.002307968
Chac1	89.516236	0.019320551	0.203394413	0.153161697	0.878270763	0.945500656
Ino80	797.3135088	-0.123185074	0.084760533	-1.443349326	0.148922091	0.353048508
Exd1	35.66362942	0.238762319	0.20632377	1.534282568	0.124960152	0.31528194
Chp1	8716.534911	-0.193482373	0.126473682	-1.55946143	0.118887207	0.305477331
Oip5	75.58409958	0.399337813	0.184544296	2.126620437	0.033451633	0.129481782
Nusap1	577.2058194	0.22744702	0.114396303	1.969619585	0.048881985	0.16793705
Ndufaf1	306.8478765	0.189162566	0.125788505	1.470838815	0.141334713	0.341176937
Rtf1	819.5530168	-0.145562654	0.091117217	-1.605216076	0.108446261	0.288751947
Itpka	446.0152296	0.628219671	0.114260162	5.460928819	4.74E-08	1.59E-06
Ltk	27.30535907	0.226869844	0.187390816	1.778348551	0.075346627	0.225523215
Rpap1	625.0199049	-0.169715735	0.106144104	-1.591704185	0.111451187	0.29369518
Tyro3	202.4344449	-0.573633178	0.147819762	-3.857327735	1.15E-04	0.001477329
Mga	818.4634264	0.195455554	0.122933111	1.611503784	0.107069963	0.286096948
Mapkbp1	164.6178918	0.072101374	0.179947063	0.51499768	0.606554641	0.792992443
Pla2g4b	7.918739439	-0.049390271	0.175694722	-0.218099772	0.827351375	0.919210839
Sptbn5	18.33197431	0.185629326	0.205339187	0.938010955	0.34823878	0.594349274
Ehd4	1861.153441	0.154199796	0.120951956	1.271848045	0.203427114	0.432543138
Pla2g4d	12.85520312	0.672558031	0.193483842	3.529565344	4.16E-04	0.004353444
Pla2g4f	148.1695652	0.663566621	0.203757022	4.278790936	1.88E-05	3.13E-04
Vps39	667.6801398	-0.15055276	0.097768323	-1.526285913	0.126938675	0.318504078
Tmem87a	1190.064754	0.02620244	0.098413176	0.295704408	0.76745583	0.890146294
Ganc	311.8843137	-0.217739128	0.166805125	-1.214721415	0.224472362	0.460853431
Capn3	38.18902141	0.181989764	0.130947739	1.754365049	0.079367976	0.233631935
Zfp106	2923.309982	0.281569172	0.105057892	2.676082701	0.007448826	0.042759339
Snap23	1040.00011	0.062483082	0.1141029	0.537990212	0.590583806	0.783571891
Lrrc57	189.8164105	0.167806901	0.1673345	0.9806387	0.326770943	0.57214316
Haus2	304.8845335	0.119313793	0.128708545	0.911540543	0.362010634	0.607804384
Stard9	5.677696957	0.139192971	0.158044463	1.3029831	0.192580531	0.417595033
Cdan1	191.2909982	-0.107420128	0.151946368	-0.68357673	0.494242483	0.716558678
Ttbk2	135.2416163	-0.088497993	0.146810231	-0.572182029	0.567198661	0.768239887
Ubr1	558.9289761	0.021201156	0.092420874	0.253975491	0.799514493	0.905619373
Tmem62	375.8433163	-0.093258458	0.14519416	-0.621946986	0.533976728	0.745880946
Ccndbp1	662.3280292	-0.089831181	0.116644427	-0.768991313	0.441898468	0.677494758
Tgm5	8.44005691	0.155902691	0.160001167	1.521652163	0.12809626	0.320287675
Tgm7	9.163544769	0.130690879	0.128697817	0.751089207	0.452598971	0.686177315
Lcmt2	271.8344377	-0.184396431	0.129441095	-1.446508172	0.148034722	0.351817717
Adal	130.4574012	0.007697638	0.16381915	0.035470821	0.971704313	0.986624639
Zscan29	496.6826463	-0.128168855	0.104642843	-1.201067285	0.229725102	0.46783007
Tubgcp4	393.3410564	0.102857266	0.137249847	0.771962251	0.440136786	0.675740253
Trp53bp1	427.7612031	-0.321978807	0.145846065	-2.188623467	0.028624219	0.115668676
Map1a	34.66405988	-0.122338633	0.20757556	-0.633723531	0.526261266	0.740341935
Ppip5k1	1860.721284	0.045814331	0.100224908	0.480274064	0.631032528	0.807945646
Ckmt1	19970.38874	-0.101247469	0.11186081	-0.85321591	0.393539582	0.635994327
Strc	39.64354683	-0.284385154	0.193100194	-0.923526276	0.355733013	0.601744341
Catsper2	37.91307402	-0.110028171	0.203702855	-0.430556667	0.666790755	0.829196975
Pdia3	20863.17639	0.313523404	0.100439158	3.116787989	0.00182833	0.014415995
Ell3	5.234687664	0.043868583	0.135924328	1.029014561	0.303472833	0.550160624
Serf2	1706.998285	0.061357799	0.178503199	0.325120181	0.745090116	0.876604043
Hypk	14.81697587	-0.089982736	0.198091622	-0.182996977	0.85480039	0.931974621
Mfap1b	249.2375862	-0.028407327	0.122241552	-0.242279611	0.808563511	0.910228111
Mfap1a	358.8052585	-0.066452204	0.143957197	-0.466587792	0.640794823	0.814719928
Wdr76	240.2948543	0.195243235	0.144422995	1.33743107	0.181081968	0.401219677
Frmd5	32.03787933	1.241219119	0.207582937	6.073974646	1.25E-09	6.01E-08
Ctdspl2	459.5186999	-0.082245499	0.107991894	-0.763598251	0.445106692	0.680124593
Eif3j1	781.6393471	-0.055858698	0.146187976	-0.369794094	0.711535916	0.856351716
Spg11	943.7151549	-0.086589544	0.120866542	-0.702259934	0.482517075	0.709198057
B2m	24430.27778	1.024392693	0.08495701	12.04156375	2.15E-33	1.27E-30
Sord	2863.050358	-0.128188277	0.091488381	-1.423911969	0.154471957	0.361176964
Duox2	14694.66356	0.98754692	0.137729133	7.189271013	6.51E-13	5.04E-11
Duoxa2	2790.038788	1.167190102	0.170025688	6.8715647	6.35E-12	4.24E-10
Duoxa1	77.84167759	0.8528203	0.200652813	4.24865385	2.15E-05	3.53E-04
Duox1	15.91830343	0.445506122	0.203258447	2.534908276	0.011247677	0.058080311
Shf	487.8008185	0.014983711	0.154122208	0.073742808	0.941215036	0.972273948
Slc28a2	78.38125534	0.113141808	0.207631099	0.468705246	0.639280337	0.813772028
Gatm	91.61307604	0.174461205	0.203731541	1.081072218	0.279664991	0.52473781
Spata5l1	122.9748129	0.090644987	0.162124553	0.567230396	0.570557659	0.770467923
AA467197	4362.255409	-0.336643781	0.148672175	-2.284449804	0.022345109	0.097342333
Slc30a4	2643.364324	-0.018029012	0.109184762	-0.177851646	0.858839486	0.933986227
Bloc1s6	732.558616	-0.038884471	0.137356203	-0.337844151	0.735480637	0.870613515
Sqor	9759.971507	-0.003390221	0.088894255	-0.061260375	0.951151848	0.976897419
Sema6d	951.4959139	0.414194274	0.127226554	3.257165305	0.001125309	0.009801123
Slc24a5	10.34010908	-0.187265428	0.168337306	-1.163853027	0.244483578	0.484697323
Myef2	246.817504	-0.094945698	0.136579816	-0.69387666	0.487759562	0.712591366
Dut	432.4822685	-0.116053648	0.129211754	-0.942402007	0.34598686	0.592461723
Fbn1	54.69858524	-0.857350733	0.197046205	-4.290483742	1.78E-05	2.99E-04
Cep152	175.4160242	-0.14881672	0.17216053	-0.832440445	0.405160381	0.646758633
Shc4	6.640560921	-0.143267485	0.177459731	-0.81493869	0.415107405	0.653848235
Eid1	237.0296473	-0.338847602	0.136912761	-2.514754405	0.011911533	0.060499217
Secisbp2l	2470.303171	0.018463959	0.139230619	0.134405041	0.893082296	0.951103669
Cops2	1163.161837	-0.107321628	0.109050321	-1.003069548	0.315827306	0.563188842
Galk2	1068.807721	-0.284361294	0.09553337	-2.983385574	0.002850786	0.020503383
Dtwd1	97.71445581	0.033354453	0.181550228	0.145404509	0.884391505	0.947552389
Slc27a2	250.8970875	0.476037358	0.170668186	2.927159188	0.003420737	0.023665457
Hdc	6.795402248	0.227909386	0.161005379	1.537174287	0.124250635	0.314015242
Gabpb1	444.7870887	-0.00227034	0.113632349	-0.022372572	0.982150759	0.991099907
Usp8	1411.817843	-0.007365994	0.089175897	-0.08157249	0.934986678	0.969114965
Trpm7	1320.207298	-0.207510647	0.106089039	-1.935831864	0.052888297	0.176989213
Sppl2a	9783.97219	0.461767664	0.106357678	4.340008716	1.42E-05	2.45E-04
Ap4e1	227.502467	0.053031433	0.153741736	0.357417546	0.720779243	0.861968009
Blvra	283.0874812	-0.2039962	0.132391079	-1.584464086	0.113088148	0.296419638
Ncaph	497.0008619	0.222852213	0.11288766	1.958601666	0.050159454	0.170939261
Itpripl1	87.47902522	0.014589578	0.205759129	0.142565885	0.886633042	0.948243723
1810024B03Rik	10.46459697	-0.164319157	0.184940007	-0.548667394	0.583233726	0.778682895
Snrnp200	2282.825937	-0.094868704	0.115563564	-0.81108922	0.417314436	0.655546614
Ciao1	631.1718935	0.023136495	0.098802556	0.221803485	0.824466866	0.918381523
Tmem127	2693.819273	-0.04676722	0.089214058	-0.513025492	0.607933489	0.793681233
Stard7	3104.375521	-0.030473524	0.078548947	-0.399399095	0.689599161	0.843095011
Dusp2	10.28506336	0.209672932	0.167630844	1.24950595	0.211480079	0.443482092
Fahd2a	147.1081841	-0.394287231	0.17648831	-2.25833303	0.023924905	0.101972794
Kcnip3	6.948827641	0.065544496	0.184138382	0.440900842	0.659284784	0.825287464
Zfp661	56.74072642	-0.384036638	0.186955168	-1.98616415	0.0470151	0.163377473
Mrps5	962.3009376	0.021018929	0.083828114	0.225716113	0.821422225	0.916603322
Mal	1679.932701	1.157054128	0.20770998	5.97065051	2.36E-09	1.05E-07
Mall	4803.082408	0.09411353	0.105871323	0.879237842	0.37927233	0.622988209
Nphp1	103.9530536	-0.432382917	0.159466245	-2.7714139	0.005581343	0.034716464
Mtln	178.0860616	-0.269070238	0.185196427	-1.53743876	0.124185901	0.31396814
Bub1	293.8628087	0.279593743	0.157426245	1.769318079	0.076840808	0.228642527
Bcl2l11	267.6157633	-0.454233947	0.161032886	-2.724240683	0.006444952	0.038726571
Anapc1	2164.190883	0.146997759	0.106620586	1.381876412	0.167009652	0.38099038
Mertk	1079.894515	0.364707047	0.140705154	2.711624311	0.006695443	0.039712998
Tmem87b	1836.398061	-0.053876055	0.078127975	-0.665742341	0.505575805	0.725706387
Zc3h8	41.52065129	-0.591982716	0.19665685	-3.00405046	0.002664111	0.019433125
Zc3h6	88.90093391	-0.133934593	0.204020834	-0.577091008	0.563877979	0.766581419
Ttl	131.9705662	-0.463783411	0.166955125	-2.776256056	0.005498888	0.03432899
Polr1b	569.1239689	-0.105794943	0.153220251	-0.683551831	0.49425821	0.716558678
Chchd5	176.0207441	-0.338539276	0.172035259	-1.978051987	0.047922842	0.165560476
Slc20a1	3470.214721	-0.48835649	0.206643725	-1.775283565	0.075851078	0.22658846
Ckap2l	382.9649472	0.246032674	0.135048669	1.808970841	0.070455534	0.215286065
Il1b	5.426176142	0.271969511	0.14402455	2.560587833	0.010449525	0.055107791
Sirpa	42.2098808	0.004500958	0.195457012	0.904320658	0.365825396	0.611073783
Pdyn	5.156309325	-0.168758799	0.164259649	-0.906484418	0.364679509	0.610203202
Stk35	781.8400464	-0.010262981	0.095570494	-0.087701436	0.930113978	0.967837939
Tgm3	4399.619184	-0.620381146	0.189654088	-4.397094845	1.10E-05	1.97E-04
Snrpb	1951.169375	-0.007089287	0.118725309	-0.074653557	0.940490361	0.971882847
Nop56	959.9708259	0.086899035	0.128937797	0.665541678	0.505704095	0.725726464
Idh3b	4064.914571	-0.155924479	0.075668979	-2.072691275	0.03820102	0.141444495
Pced1a	156.508916	-0.485438049	0.17036643	-2.768369111	0.005633761	0.03491109
Vps16	702.0054357	-0.18802567	0.099571113	-1.881358848	0.059923121	0.193063565
Ptpra	982.7238365	-0.155424388	0.098009355	-1.586216686	0.112690164	0.295773683
Mrps26	584.9341611	-0.154281822	0.116736217	-1.34471006	0.178718885	0.397796544
Ubox5	214.807464	0.070128846	0.142205862	0.491025304	0.623408551	0.803792833
Fastkd5	104.4898648	-0.1989837	0.180537256	-1.112745728	0.26581765	0.509728479
Lzts3	2244.863164	0.317570103	0.098519445	3.226428208	0.001253457	0.010625132
Ddrgk1	1551.039614	-0.330668981	0.134677983	-2.455613681	0.014064426	0.068767269
Itpa	608.9165211	0.097632527	0.113883246	0.827499376	0.407954076	0.649275665
Slc4a11	6.229640534	0.065875322	0.166278482	1.016399425	0.309439219	0.556600372
Atrn	1183.485776	0.012606059	0.109713915	0.13288086	0.894287604	0.95173198
Adam33	8.159906315	-0.202118076	0.159675101	-2.101801059	0.035570706	0.135366314
Hspa12b	5.008569956	-0.029911887	0.143032195	-0.256145337	0.797838615	0.905408785
1700037H04Rik	389.5284811	-0.27959463	0.119860745	-2.347224292	0.018913865	0.085996219
Spef1	326.62813	-0.047682109	0.139928408	-0.319763462	0.749147647	0.879572646
Cenpb	5406.590906	-0.124405383	0.092838126	-1.345845422	0.178352373	0.397174437
Cdc25b	608.7363936	0.364853279	0.103384176	3.521813662	4.29E-04	0.004456841
Ap5s1	440.692423	-0.221057377	0.124900159	-1.750751336	0.079988752	0.234576273
Mavs	983.9609612	-0.29781616	0.112479826	-2.642334218	0.008233676	0.046194044
Pank2	831.4362368	0.190056682	0.085567703	2.219676992	0.026440702	0.109276468
Rnf24	269.5107878	0.145624281	0.191736833	0.738830274	0.460010066	0.692544962
Smox	722.7353687	0.126837935	0.125038759	1.024320947	0.305683707	0.553138079
Prnp	3228.632256	-0.773416278	0.103942591	-7.475974803	7.66E-14	6.78E-12
Rassf2	54.60094305	0.84607121	0.2022875	4.155819511	3.24E-05	5.03E-04
Slc23a2	1506.373506	-0.155850694	0.128456475	-1.187415563	0.235063744	0.473954755
Tmem230	368.9259072	-0.31084245	0.130105391	-2.378677037	0.017374891	0.08077842
Pcna	1988.629545	0.068506863	0.0970509	0.676875431	0.498484993	0.720462873
Cds2	2214.027143	0.038164348	0.105868855	0.377059151	0.706129647	0.852890411
Gpcpd1	819.9580883	0.238572575	0.104329451	2.290928441	0.021967553	0.09612
Shld1	59.42110734	-0.625545718	0.205775114	-3.003455115	0.002669329	0.019444707
Chgb	3958.041492	-0.682917057	0.138345764	-4.941107801	7.77E-07	1.94E-05
Trmt6	411.2674231	-0.035632005	0.12252429	-0.306081659	0.759542472	0.885081251
Mcm8	116.9186084	0.019845675	0.161466477	0.075169218	0.940080075	0.971882847
Crls1	803.3019984	0.020933582	0.100898703	0.206944175	0.836053457	0.923120676
Lrrn4	35.11985064	0.457537485	0.176168456	2.166908864	0.030241804	0.120383943
Fermt1	3488.331478	0.02082226	0.103498898	0.19781237	0.843191868	0.926227501
Bmp2	821.9423121	0.139913229	0.177240542	1.050305318	0.293577761	0.539261732
Tmx4	168.307305	-1.251071443	0.142012301	-8.747546786	2.18E-18	3.38E-16
Plcb1	177.1316499	0.295194724	0.164364005	1.791393163	0.073230225	0.221357205
Plcb4	739.5125796	-0.199462562	0.128139679	-1.546815476	0.121907747	0.310281639
Snap25	35.72914033	-0.598681618	0.202054292	-2.942113365	0.003259806	0.022853872
Mkks	218.4010035	-0.486696443	0.143713876	-3.392396548	6.93E-04	0.006554082
Slx4ip	283.147636	-0.115727379	0.130055782	-0.890529408	0.373181685	0.617577229
Jag1	512.3914081	0.139565097	0.151974679	0.909428488	0.36312399	0.608497354
Btbd3	548.1879451	-0.10708313	0.093190021	-1.150973259	0.249743237	0.491320308
Tasp1	181.1437636	-0.155686096	0.153229854	-1.036618658	0.299913614	0.545960611
Esf1	390.148909	-0.004024267	0.154829269	-0.03058568	0.975599962	0.988262016
Ndufaf5	195.915924	-0.200688454	0.145185607	-1.414891483	0.157100316	0.365503074
Macrod2	103.7584292	-0.174739941	0.182220396	-1.080044341	0.280122435	0.525306693
Flrt3	944.790677	0.131839349	0.130131785	0.996456112	0.319028581	0.565339607
Kif16b	1182.289329	-0.013368966	0.092861705	-0.147581219	0.882673278	0.946723534
Snrpb2	404.6825224	0.059034155	0.120924966	0.458381609	0.646678302	0.818228853
Bfsp1	78.90723024	0.479220875	0.189499555	2.573164748	0.010077323	0.053659206
Dstn	21866.68207	0.016980071	0.085355938	0.190450218	0.848956349	0.928823192
Rrbp1	17265.41978	0.278956279	0.087319738	3.201887483	0.001365303	0.01139497
Snx5	2030.354805	0.242006	0.085486801	2.82902481	0.004669008	0.030188951
Mgme1	203.1070024	-0.203258983	0.141385861	-1.472479913	0.140891327	0.340529038
Ovol2	286.3100915	-0.019322031	0.133157752	-0.155550825	0.876387089	0.944174701
Kat14	645.4237327	-0.118309693	0.092057287	-1.283832988	0.199200399	0.426250052
Polr3f	319.9791277	-0.05084302	0.137584516	-0.377826847	0.705559228	0.852850574
Rbbp9	197.8122074	-0.079844058	0.138969159	-0.606585693	0.544125897	0.753720639
Sec23b	1969.815494	0.339795085	0.113261909	2.992938278	0.002763056	0.019977894
Smim26	77.69660403	-0.156558512	0.192057074	-0.819569894	0.412461342	0.652590104
Dtd1	150.0624231	-0.407630608	0.176412717	-2.416186426	0.015684029	0.074623766
Slc24a3	59.84309069	-0.720214544	0.204765756	-3.392819403	6.92E-04	0.006548521
Rin2	1578.440011	-0.339526242	0.129547696	-2.613416625	0.008964195	0.049218165
Naa20	889.5137587	0.245419675	0.092415227	2.647931215	0.0080986	0.045624124
Crnkl1	664.9295841	0.012979472	0.117989632	0.09524061	0.924123715	0.965369114
Insm1	134.3990222	-0.016000116	0.189221351	0.045064254	0.964056093	0.983035564
Ralgapa2	3031.078537	0.37068798	0.108943383	3.404973021	6.62E-04	0.006312155
Kiz	307.0984906	-0.550535997	0.126880959	-4.341465781	1.42E-05	2.44E-04
Xrn2	1528.566951	0.015432354	0.087188436	0.166007325	0.868151186	0.939387994
Nkx2-2	37.43874267	0.039874581	0.207321068	0.382880288	0.701808528	0.850385676
Foxa2	497.0565897	-0.02198287	0.138332803	-0.033971729	0.972899695	0.986945077
Thbd	17.57060445	-0.051558855	0.204495018	-0.121899005	0.902979003	0.955251821
Nxt1	218.525357	0.126864805	0.132265826	0.928316725	0.353243301	0.599610004
Gzf1	496.1447963	-0.021556338	0.11234278	-0.188637119	0.850377238	0.929682082
Napb	17.12561765	-0.457073423	0.188549039	-2.31852396	0.020420862	0.091414061
Cst3	1944.785599	-0.114532975	0.118182377	-0.968509492	0.332789981	0.578464375
Zfp120	277.2094437	-0.179666364	0.125740469	-1.440754657	0.149654008	0.354228826
Zfp937	38.05565425	-0.53694273	0.20493643	-2.579525391	0.009893618	0.052996803
3300002I08Rik	12.03854458	-0.182458687	0.193063108	-0.894742476	0.370924767	0.61568162
Gm10130	13.90955178	-0.048025629	0.203932061	-0.238403544	0.811568119	0.912068387
Zfp442	44.76433039	-0.140941613	0.200688269	-0.702110517	0.482610244	0.709198148
Cst7	14.30667644	0.278203987	0.166590889	1.496812087	0.13444216	0.330871022
Apmap	793.2818467	-0.075146118	0.105855953	-0.709265221	0.478159906	0.706606015
Acss1	2716.169714	-0.113120719	0.105746939	-1.070884381	0.28422142	0.529585867
Entpd6	1347.657773	0.013879102	0.079385134	0.177241825	0.859318444	0.93416616
Pygb	3825.541037	0.089600958	0.111312207	0.803904147	0.421452335	0.659357265
Abhd12	940.6980841	-0.124989191	0.095331868	-1.308106987	0.190837024	0.415370361
Gins1	89.9938131	0.12726531	0.18193315	0.630275373	0.528514433	0.742608059
Ninl	46.85432468	0.021469392	0.191072867	0.209156828	0.834325813	0.922124643
Nanp	8.181213288	0.195733809	0.170182196	1.200890021	0.229793866	0.467900155
Nsfl1c	997.8712595	-0.023004565	0.100547546	-0.239757151	0.810518527	0.911272007
Fkbp1a	2666.91026	0.25668305	0.08257644	3.088756483	0.002009961	0.015512573
Sdcbp2	4280.804264	0.114148225	0.11238469	0.98693621	0.323673911	0.569649357
Snph	123.6647282	0.50068741	0.193989204	2.601597217	0.009279076	0.050449458
Tmem74b	4.422872123	0.110435084	0.124223614	1.285422097	0.198644824	0.425658746
Psmf1	632.3257164	0.086683228	0.109495626	0.778822767	0.436084124	0.672440338
Fam110a	273.5838308	0.00628079	0.133469752	0.046980885	0.962528463	0.982213103
Slc52a3	985.6290492	0.039076807	0.103731998	0.376941799	0.706216858	0.852895373
Srxn1	3080.220783	0.194111758	0.092592211	2.074112566	0.038068858	0.141170073
Csnk2a1	2490.639547	-0.09206878	0.104114176	-0.890582401	0.373153244	0.617577229
Tbc1d20	2213.822007	0.088713946	0.068043871	1.307784834	0.1909463	0.415373762
Rbck1	2010.494145	-0.134814145	0.089365395	-1.507264025	0.131742995	0.326528944
Trib3	22.60110637	-0.102219134	0.20134226	-0.488267725	0.625360219	0.804603023
Sox12	66.53733356	0.440655028	0.194391076	2.257261464	0.023991742	0.102099898
Zcchc3	16.80755715	0.137053184	0.182966837	0.493305394	0.621796818	0.803059556
Defb45	4.605932843	-0.063395001	0.141167393	-0.109325716	0.91294415	0.959995342
H13	3197.146804	0.187806008	0.067719221	2.774714425	0.00552502	0.034460541
Mcts2	104.5803043	-0.120888642	0.16689228	-0.764540937	0.444544951	0.679637211
Id1	3137.04993	0.227568598	0.092406389	2.458015868	0.0139707	0.068382636
Bcl2l1	823.9637283	-0.057913015	0.110271961	-0.531446983	0.595109071	0.786249492
Tpx2	758.5301593	0.212386827	0.13656061	1.545973217	0.122111036	0.310508967
Pdrg1	314.9013252	-0.473008467	0.158332922	-3.004314666	0.002661799	0.019431416
Hck	309.3573298	-1.370393439	0.180492723	-7.557186927	4.12E-14	3.69E-12
Tm9sf4	4310.235372	-0.106978251	0.071230837	-1.486935989	0.137031718	0.33442286
Tspyl3	18.50251331	0.214345629	0.201666413	1.150903537	0.249771923	0.491320308
Plagl2	1354.995104	0.33194653	0.109741315	3.034228822	0.002411514	0.018118946
Pofut1	939.6043647	0.049723258	0.09666217	0.521516993	0.602006671	0.790184513
Kif3b	1126.287947	0.17464214	0.108637852	1.609337544	0.107542554	0.287075185
Asxl1	1114.550349	0.225837748	0.100765423	2.249823114	0.024460176	0.103638109
Nol4l	2108.194467	0.267453368	0.13060694	2.04372027	0.04098119	0.148412355
Commd7	586.5796541	-0.126998127	0.08845121	-1.444218526	0.148677515	0.352669032
Dnmt3b	62.6241441	0.219906852	0.196713401	1.074667878	0.28252345	0.528209503
Mapre1	2645.030619	0.254401055	0.11497726	2.20614633	0.027373756	0.111820807
Cdk5rap1	182.3566895	-0.117114337	0.17115851	-0.625586773	0.531586016	0.744915941
Snta1	108.5390228	0.002808048	0.187334151	-0.014502034	0.988429457	0.994048435
Cbfa2t2	453.0190859	-0.052697533	0.12203113	-0.421780077	0.673185549	0.83274006
E2f1	162.8318519	0.059497266	0.166051632	0.309651748	0.7568258	0.882963433
Pxmp4	972.0709468	0.257122911	0.099101832	2.572966437	0.010083099	0.053659206
Zfp341	94.07818982	-0.398532154	0.168424982	-2.352781263	0.018633592	0.08503795
Chmp4b	4609.237858	0.035151171	0.101778181	0.341760609	0.732531056	0.868746957
Raly	2533.611069	-0.014941754	0.085443899	-0.187909426	0.850947653	0.929828899
Eif2s2	5975.078	0.297896698	0.104387041	2.848256106	0.004395953	0.028813111
Gm14226	5.304628597	0.056953557	0.121948826	0.437075641	0.662056492	0.826655327
Ahcy	3423.657683	-0.165901603	0.139719673	-1.212272863	0.225407948	0.461813087
Itch	2115.315048	0.082855235	0.084750278	0.979392627	0.327386019	0.572631272
Dynlrb1	966.5331848	-0.119271271	0.111123964	-1.102837337	0.270097811	0.514152093
Map1lc3a	751.1784033	-0.128217439	0.147457059	-0.906032687	0.364918551	0.610299297
Pigu	820.9775368	0.149198969	0.109910551	1.357368706	0.174664087	0.391503543
Trp53inp2	5414.25092	0.258998407	0.089329982	2.886669603	0.003893428	0.026113384
Ncoa6	1239.995844	0.091270263	0.124498874	0.75178343	0.452181308	0.685849436
Ggt7	7.421072199	0.132477024	0.169453439	0.785794081	0.431988135	0.668989889
Acss2	2154.33445	0.138392049	0.107329579	1.290567782	0.196853594	0.423519252
Gss	3140.542286	-0.051004976	0.116579685	-0.464616388	0.642206194	0.815904941
Myh7b	5.233481128	0.04440934	0.169521788	0.180931518	0.856421329	0.93262222
Trpc4ap	2925.877144	0.0491754	0.078253829	0.629742363	0.528863161	0.742737458
Edem2	1325.485727	0.104774036	0.119362422	0.870698402	0.383918851	0.626771813
Mmp24	5.075967601	0.047445917	0.13078189	1.349792394	0.177082585	0.394798523
BC029722	95.63397565	-0.732085408	0.167848684	-4.353928954	1.34E-05	2.31E-04
Eif6	4088.779469	0.09742427	0.097123584	0.994428446	0.320014325	0.566221673
Fam83c	357.970479	1.197800033	0.154214034	7.748161505	9.32E-15	9.41E-13
Uqcc1	971.347307	-0.119674534	0.094128382	-1.289338859	0.197280307	0.424140205
Cep250	339.2918269	-0.02902455	0.116005009	-0.211419997	0.832559554	0.921443471
6430550D23Rik	10.26189441	-0.309073856	0.181656439	-1.32201917	0.186161768	0.408798601
Ergic3	2863.689185	0.087464402	0.082147449	1.070050641	0.284596515	0.530073058
Fer1l4	218.7120748	0.653411994	0.204955269	3.549576598	3.86E-04	0.004088665
Rbm12	286.2368017	-0.107752368	0.163878006	-0.649589068	0.515957696	0.732733084
Nfs1	797.2585119	-0.053251697	0.094212659	-0.575323636	0.565072439	0.767209884
Romo1	417.5283033	-0.229356705	0.182499779	-1.243799438	0.213573387	0.445800901
Rbm39	3807.358949	-0.055539659	0.098972874	-0.522359705	0.601419906	0.790095682
Phf20	323.1693949	-0.219289766	0.143784572	-1.521991871	0.128011118	0.320192333
Scand1	1253.916338	-0.165148016	0.147360552	-1.09689467	0.272687439	0.516980456
Cnbd2	52.97523975	0.363067282	0.207192655	2.063401358	0.039074511	0.143558088
Epb41l1	1692.137435	0.187927601	0.101556558	1.868696072	0.061665111	0.196813997
Aar2	672.163357	-0.055243637	0.104292084	-0.542993511	0.58713427	0.781430682
Dlgap4	916.223701	0.051063412	0.093898727	0.556612609	0.577792137	0.774898285
Myl9	51.70495221	-0.277510636	0.123866253	-3.498257981	4.68E-04	0.00476778
Tgif2	12.66438039	0.235013138	0.196182922	1.179265939	0.238292297	0.478186915
Rab5if	790.0968459	-0.036867165	0.098319282	-0.384550484	0.700570486	0.849408308
Sla2	20.61890748	0.180584079	0.205492573	0.846923164	0.39703795	0.639447973
Ndrg3	1327.807869	-0.054952071	0.078979209	-0.704955683	0.480837816	0.708054031
Dsn1	156.4974098	0.043819122	0.151785913	0.246391134	0.805379469	0.908774741
Soga1	126.3017928	-0.473028915	0.185658244	-2.497012079	0.012524469	0.062746715
Tldc2	142.1050218	-0.089894573	0.179537478	-0.545381407	0.585491225	0.780311268
Samhd1	2368.052442	0.719681557	0.122708357	5.881354532	4.07E-09	1.69E-07
Rbl1	958.249819	0.394239432	0.108149007	3.652235566	2.60E-04	0.002953523
Mroh8	11.53629231	-0.392686077	0.198103465	-1.856111912	0.063437608	0.200684417
Rpn2	10389.8892	0.198476065	0.099877454	1.984613487	0.047187491	0.163851134
Manbal	325.2348724	-0.107138245	0.171774621	-0.636291065	0.524586728	0.739666743
Src	3387.798849	0.017139628	0.099076761	0.197091608	0.843755851	0.926396178
Blcap	621.762789	-0.280633674	0.097480295	-2.844577252	0.00444704	0.029067937
Nnat	28.36407236	0.095050374	0.20364003	0.840817735	0.40045005	0.642501589
Ctnnbl1	492.7474199	0.020656223	0.097707261	0.197526126	0.843415838	0.926328391
Vstm2l	31.02286859	-0.2722485	0.207598751	-1.377520842	0.168351276	0.382779325
Tti1	393.0079411	0.024419089	0.130327194	0.1940023	0.846174081	0.927661915
Rprd1b	859.0316913	-0.123551473	0.089110644	-1.394798059	0.163076744	0.374889995
Tgm2	1349.376849	1.397293731	0.164429263	8.483928221	2.18E-17	2.94E-15
D630003M21Rik	5.636974008	-0.11872431	0.154015944	-0.656276098	0.511646493	0.729500579
Lbp	53.55940811	1.154601392	0.206555353	5.6007665	2.13E-08	7.78E-07
Snhg11	11.36683023	-0.072416472	0.183568809	-0.335080156	0.737564622	0.87169055
Ralgapb	2340.570986	-0.0727604	0.077572542	-0.931070995	0.351816841	0.598275016
Actr5	212.1271878	-0.262297715	0.148218844	-1.740469019	0.081776696	0.237575555
Ppp1r16b	53.83436092	1.013972414	0.203266673	5.045905775	4.51E-07	1.19E-05
Fam83d	313.1645881	0.337495744	0.127187041	2.637494677	0.008352094	0.046720074
Dhx35	420.9584007	0.058403205	0.121757543	0.487937355	0.625594214	0.804630761
Gm826	10.24242591	0.188604712	0.169718294	1.921615992	0.054654095	0.180767007
Mafb	297.1921403	0.04107806	0.168172094	0.411313291	0.680842825	0.837799545
Top1	2322.877371	0.065913402	0.138786414	0.471143186	0.637538487	0.812852123
Plcg1	452.1992168	-0.077670555	0.133963257	-0.540918752	0.588563586	0.782214886
Zhx3	224.2983715	0.05520057	0.144464982	0.394503042	0.693209682	0.84478103
Lpin3	868.0270498	-0.092856323	0.10853596	-0.816203043	0.414384017	0.653620659
Chd6	720.291573	-0.105973941	0.117647016	-0.7920764	0.42831613	0.665130224
Ptprt	262.194644	-0.180773016	0.151725837	-1.190025515	0.234036364	0.472793022
Srsf6	2711.093426	-0.145443595	0.080598443	-1.795849124	0.072518516	0.219765788
Sgk2	1486.442477	0.272319028	0.127388132	2.166497737	0.030273173	0.120454446
Ift52	588.4170937	-0.36495303	0.093093231	-3.924179794	8.70E-05	0.001167945
Mybl2	239.8658345	0.255021117	0.140062551	1.791340614	0.073238652	0.221357205
Jph2	7.760052702	-0.119768864	0.108530638	-1.137915822	0.255155634	0.498026944
Oser1	337.478606	-0.17095592	0.108613285	-1.577068361	0.114779796	0.29951693
Gdap1l1	8.347564872	-0.044806373	0.173993888	0.119841738	0.904608518	0.955979615
Fitm2	485.5294663	0.302685256	0.134089344	2.237362553	0.025262654	0.105955181
R3hdml	9.362908172	0.491712136	0.17644375	2.977869908	0.002902592	0.020744545
Hnf4a	18350.86037	0.086227765	0.081707867	1.047572809	0.294835471	0.539734482
Ttpal	508.6861284	0.117943129	0.112683331	1.045908839	0.295603123	0.540642554
Serinc3	15489.07659	-0.032614415	0.080268125	-0.412085332	0.68027688	0.837430692
Pkig	571.7032693	-0.086769609	0.121848123	-0.741309462	0.458505826	0.691438765
Ada	191.4511276	0.539449898	0.154123584	3.479451473	5.02E-04	0.005043667
Rims4	141.101238	-0.156595216	0.186319052	-0.950750488	0.341731052	0.587908612
Ywhab	5053.340753	0.03992414	0.079394341	0.493992796	0.621311267	0.802995193
Pabpc1l	7.175009021	-0.041675881	0.177739669	-0.20364924	0.838627612	0.924104945
Tomm34	454.140077	-0.212974224	0.12120074	-1.748079527	0.080450257	0.235043337
Stk4	1162.106408	0.006909668	0.106587525	0.061345339	0.951084184	0.976897419
Wfdc12	6.94324953	0.507198957	0.172901409	3.138491266	0.0016982	0.01359248
Slpi	162.9990007	0.67361852	0.184321286	2.897810851	0.003757771	0.025365201
Matn4	5.919234273	-0.335268795	0.152754541	-2.263183382	0.023624387	0.101149904
Sdc4	3937.260298	-0.427653962	0.074441368	-5.741766763	9.37E-09	3.64E-07
Sys1	479.55033	-0.276077227	0.133715826	-2.070315689	0.038422791	0.141956947
Dbndd2	41.04151007	0.013616316	0.207111538	0.134294822	0.893169447	0.951122124
Pigt	4487.961596	0.066014526	0.102518135	0.647258118	0.517464903	0.733802509
Wfdc2	1273.207147	-0.47990455	0.137222261	-3.423952956	6.17E-04	0.005975218
Wfdc3	8.327084838	0.009972881	0.162684812	0.250500357	0.802200428	0.906777382
Dnttip1	397.0234313	0.137094994	0.161323531	0.86452838	0.387297697	0.630318904
Ube2c	1146.372468	0.221127437	0.119631695	1.837168674	0.066184999	0.206356615
Snx21	237.6452788	-0.301318074	0.146697595	-1.998590378	0.045652692	0.159702356
Acot8	799.0133193	0.136987861	0.087315864	1.565653094	0.117429853	0.303274493
Zswim3	128.4326873	-0.146939916	0.165596255	-0.883154505	0.377152798	0.621080201
Zswim1	198.2809124	0.062802683	0.167882434	0.368045182	0.712839545	0.857160356
Ctsa	3378.378925	0.076975668	0.087708331	0.8883387	0.374358589	0.618498611
Pltp	43.13030707	0.669500646	0.203826478	3.323426055	8.89E-04	0.008048203
Pcif1	1011.856598	0.002649618	0.09611799	0.034380781	0.972573509	0.986945077
Zfp335	487.0938765	-0.034148981	0.131195108	-0.235322084	0.813958756	0.912751796
Slc12a5	7.570325212	0.015156207	0.171441034	0.521766967	0.601832592	0.790165142
Ncoa5	824.5580413	-0.11455155	0.097138646	-1.184695556	0.23613784	0.47541674
Cd40	3.528871673	0.137393635	0.132410856	1.086059806	0.277452533	0.521808423
Slc35c2	563.3440996	-0.189262753	0.104662114	-1.803977305	0.071234865	0.217044176
Elmo2	371.8789654	0.115979	0.132247789	0.872382982	0.382999481	0.626316799
Zfp334	20.93503293	0.023718638	0.207445205	0.180566214	0.856708077	0.932859906
Trp53rka	264.1604792	-0.38392761	0.121983696	-3.166101994	0.001544966	0.012617223
Slc2a10	593.5136512	-0.132292442	0.145828543	-0.903945937	0.366024069	0.611214122
Eya2	79.69928397	0.024883134	0.183217475	0.120813113	0.903839063	0.955462961
Zmynd8	1612.817029	0.178022163	0.125066098	1.477182809	0.139626641	0.338252552
Ncoa3	1274.608768	0.187555416	0.108886112	1.733679941	0.082974887	0.239358215
Sulf2	985.8412531	0.854039537	0.163569671	5.235318019	1.65E-07	4.84E-06
Prex1	369.8112974	0.704023193	0.137513307	5.098252884	3.43E-07	9.36E-06
Trp53rkb	63.94366596	0.089463469	0.190343081	0.462423069	0.643777959	0.816759184
Arfgef2	2346.90401	0.102158654	0.090845723	1.135190909	0.256295338	0.499314655
Cse1l	1190.462716	0.08159877	0.125221094	0.636698547	0.52432122	0.739522019
Stau1	1189.423904	-0.038486788	0.116991295	-0.332543797	0.739478674	0.872816783
Ddx27	644.5915574	-0.045220069	0.099618392	-0.469433452	0.638759842	0.81328037
Znfx1	1841.251439	0.511197909	0.135887406	3.780482389	1.57E-04	0.001915706
Kcnb1	18.06201189	-0.128097398	0.20503121	-0.61959527	0.535524281	0.746855159
Ptgis	21.46397342	0.821136268	0.199401925	4.135975357	3.53E-05	5.42E-04
B4galt5	1928.840261	-0.018475927	0.103947104	-0.174049479	0.861826577	0.935644747
Slc9a8	1399.293964	-0.071954346	0.096609436	-0.730904686	0.464837373	0.697051376
Spata2	1626.106643	0.041436749	0.095350796	0.438952285	0.66069611	0.825688295
Rnf114	1759.444476	0.111642609	0.111362787	1.002739962	0.315986343	0.563331949
Snai1	5.931752107	0.029130023	0.156472246	0.061867568	0.950668295	0.976729766
Ube2v1	16.5063973	0.121693779	0.20560889	0.819795829	0.412332509	0.652584343
Tmem189	962.6481607	0.176809508	0.107080024	1.668265834	0.095262967	0.264076544
Cebpb	449.114944	0.654312226	0.150386493	4.373328323	1.22E-05	2.14E-04
Ptpn1	933.3021647	0.195614833	0.094199215	2.069966077	0.038455521	0.142039347
Pard6b	994.7625255	0.13229048	0.123603854	1.094278457	0.273832871	0.518148544
Adnp	161.8286999	0.079084346	0.162770532	0.569396331	0.569087206	0.7697454
Dpm1	65.05689268	-0.039563865	0.204616647	-0.086832813	0.930804405	0.967837939
Mocs3	313.544937	0.066719702	0.110537194	0.598944662	0.549209787	0.757066962
Nfatc2	171.4434126	0.090049591	0.170342557	0.563816852	0.572878782	0.771651096
Atp9a	6279.5942	0.184157577	0.077077181	2.394050119	0.016663472	0.078326367
Zfp64	355.0067747	0.003097443	0.150775447	0.024702727	0.98029208	0.990449784
Tshz2	35.98045652	0.205690505	0.204538853	0.980656561	0.326762132	0.57214316
Zfp217	1122.491968	0.274507831	0.132250824	2.087455575	0.036846973	0.138348805
Bcas1	2737.388885	0.10001887	0.11714182	0.854811616	0.392655446	0.635243764
Pfdn4	153.393559	0.162756344	0.149709102	1.029982644	0.303018153	0.549628932
Cbln4	3.399606546	0.075651046	0.135994096	-0.190952448	0.848562849	0.928755338
Fam210b	851.2646889	-0.040294438	0.083327452	-0.492214126	0.62256798	0.803429369
Aurka	444.0253014	0.242295463	0.136257784	1.749496094	0.080205303	0.234756477
Cstf1	559.7683568	-0.066689136	0.114313761	-0.590808251	0.554648906	0.760540983
Rtf2	1403.312599	0.05479482	0.09083668	0.589663888	0.55541601	0.760695444
Bmp7	115.5988144	-0.930093415	0.158004172	-5.919654762	3.23E-09	1.38E-07
Spo11	4.105163566	0.215208749	0.122758736	2.348929486	0.018827472	0.085689216
Rae1	633.852914	0.190069109	0.10058594	1.875065236	0.060783749	0.195098076
Rbm38	279.1459633	0.082222804	0.152591566	0.517395645	0.604879999	0.791779166
Ctcfl	13.77182087	0.399555277	0.182204828	2.955041933	0.003126266	0.022053853
Pck1	4284.746366	-0.335580168	0.136398004	-2.464076276	0.013736688	0.06743668
Zbp1	1614.374656	0.787992134	0.13210044	5.982189005	2.20E-09	9.90E-08
Pmepa1	346.5859287	0.25118749	0.15773004	1.59163365	0.111467045	0.29369518
Rab22a	1532.964179	0.073888299	0.083746321	0.884184447	0.376596653	0.620539447
Vapb	1889.877648	-0.001764703	0.082597629	-0.030011329	0.976058018	0.988388485
Stx16	885.407641	-8.05E-05	0.108383412	0.045781125	0.963484703	0.982894378
Npepl1	1101.322665	-0.176064975	0.109274211	-1.614002276	0.106526933	0.285124031
Gnas	1655.390777	0.425536364	0.133106314	3.190990296	0.00141786	0.011762542
Nelfcd	944.5451668	0.01211087	0.088663106	0.122735669	0.902316418	0.954964979
Ctsz	2847.062925	0.502010175	0.085130216	5.898641021	3.67E-09	1.54E-07
Atp5e	2691.619248	-0.070462766	0.157065341	-0.49978165	0.617228833	0.800522819
Prelid3b	2847.523332	-0.216141401	0.079907489	-2.723961007	0.006450412	0.03874229
Zfp831	16.54384323	0.550919769	0.187714815	3.116099148	0.001832606	0.014438268
Edn3	397.1466611	0.122502404	0.148867327	0.805686609	0.420423573	0.658102481
Gm14399	32.72963217	-0.413119339	0.204731465	-1.961473595	0.049823802	0.170142852
Gm4724	8.070740316	-0.075532631	0.168828016	-0.417127197	0.676585373	0.834671794
Gm14305	53.74026612	-0.365067129	0.197356679	-1.836959114	0.066215931	0.206405817
Gm14295	55.99830983	-0.290321018	0.2037412	-1.400800585	0.161273714	0.372414058
Gm14410	36.96538101	-0.314604992	0.204651444	-1.519142887	0.128726534	0.321273881
Zfp970	51.00378833	-0.739443125	0.207369805	-3.768922837	1.64E-04	0.001999441
Gm14403	12.11306034	-0.555619659	0.187199778	-3.041879024	0.002351064	0.01777258
Gm14325	82.3395639	-0.392000508	0.180329613	-2.160095673	0.030765264	0.121897739
Gm14327	12.80066643	-0.286057243	0.186863795	-1.599837339	0.109634673	0.290722896
Zfp972	16.73074445	-0.282510338	0.20513169	-1.474528679	0.140339302	0.339676967
Gm14326	103.4735018	-0.168971278	0.172008608	-1.009178525	0.312889024	0.560886207
Zfp971	131.8440015	0.273093816	0.19943214	1.35730298	0.174684961	0.391503543
Zfp931	65.84789433	-0.33758413	0.195992419	-1.720401265	0.085359527	0.243920176
Ppp1r3d	42.59963533	-0.266426826	0.205968495	-1.212617348	0.225276153	0.461787139
Fam217b	39.2286725	-0.098024279	0.201805239	-0.488217981	0.625395449	0.804603023
Cdh26	49.93487277	-0.157690506	0.207132305	-0.737705564	0.46069339	0.692838451
Taf4	763.9013814	-0.165742259	0.115595545	-1.369704445	0.170779181	0.385924684
Lsm14b	517.4826971	-0.317443764	0.110720138	-2.862855846	0.004198415	0.027789444
Psma7	2298.429921	0.234315318	0.081116039	2.873216628	0.004063154	0.027038732
Ss18l1	110.6571679	-0.1854831	0.154554588	-1.16976671	0.242094864	0.482028271
Mtg2	196.2088829	-0.397998588	0.150731654	-2.632574201	0.008474051	0.047173487
Osbpl2	1682.125475	-0.050965555	0.086832066	-0.581351774	0.561003393	0.763893265
Adrm1	1406.982259	0.03953045	0.080408872	0.479483144	0.631594957	0.808152029
Lama5	359.058082	1.453214466	0.193010204	7.855659602	3.98E-15	4.33E-13
Rps21	3697.888792	-0.245695089	0.131264814	-1.872676121	0.061113123	0.195740173
Cables2	687.4795516	0.139136509	0.126101726	1.101980382	0.270470201	0.514539286
Rbbp8nl	56.29424	-0.258329731	0.18592048	-1.374901832	0.169161881	0.383976672
Gata5	51.14400924	0.332705183	0.204676058	1.563569267	0.117918757	0.303991163
Slco4a1	251.1496995	-0.024549807	0.123621267	-0.195823558	0.84474827	0.926875629
Mrgbp	368.3969962	-0.294803838	0.142276133	-2.012163674	0.044202686	0.156275368
Ogfr	1494.044545	-0.029298557	0.087964573	-0.3436933	0.73107695	0.86844747
Col9a3	9.073754639	-0.011320683	0.170639152	0.444078526	0.656985811	0.824245252
Dido1	1428.321667	-0.074870461	0.088504658	-0.824314921	0.409760643	0.650403108
Gid8	1274.930385	0.041393829	0.081819786	0.498301416	0.61827161	0.801276956
Slc17a9	2268.866944	-0.209912761	0.123186838	-1.674973147	0.0939395	0.261685864
Ythdf1	1132.199475	0.049725407	0.11948143	0.403635205	0.686480994	0.841544645
Nkain4	5.290991328	0.223757652	0.128845226	1.923852527	0.054373071	0.180063873
Arfgap1	1217.56364	-0.025851943	0.088765637	-0.282620367	0.777467866	0.895616682
Col20a1	50.82549344	-0.266183767	0.207669358	-0.905484171	0.365208942	0.610468832
Ppdpf	1080.745609	-0.203499305	0.12717974	-1.627552205	0.10361987	0.279396254
Ptk6	578.7187105	1.19988131	0.147396182	8.184003862	2.75E-16	3.31E-14
Helz2	3383.582692	0.469436512	0.160219025	3.109491909	0.001874094	0.014663361
Gmeb2	689.8132624	-0.360848305	0.11120306	-3.227611039	0.001248286	0.010587889
Stmn3	7.269136598	-0.096037899	0.157214904	-0.676640491	0.498634082	0.720526199
Rtel1	341.953506	0.043795686	0.128661592	0.339699667	0.734082712	0.86961255
Arfrp1	434.9639597	-0.332161767	0.139994819	-2.360020127	0.018273944	0.083729452
Zgpat	355.4846204	-0.066545263	0.146134971	-0.428931791	0.667972864	0.830288014
Zbtb46	8.913286095	0.181847431	0.188762039	1.116845291	0.26406048	0.50857682
Tpd52l2	718.0049148	-0.125273525	0.095980865	-1.318830659	0.187225732	0.409635227
Dnajc5	2657.408755	-0.010513357	0.085418763	-0.118728855	0.905490175	0.95642704
Uckl1	739.7945715	0.010647166	0.145892994	0.141841676	0.887205064	0.948243723
Zfp512b	285.6634568	0.03602745	0.159734922	0.339525118	0.734214178	0.86967314
Prpf6	1138.419916	0.015006085	0.105776862	0.142352164	0.886801845	0.948243723
Samd10	477.6864292	-0.222499856	0.127474233	-1.762922875	0.077913498	0.231026921
Tcea2	13.91760432	-0.319313206	0.188946096	-1.364392235	0.17244415	0.387946874
Rgs19	37.62790437	0.116813906	0.201780514	0.6230047	0.533281433	0.745880946
Myt1	28.72837357	-0.013785447	0.207380926	0.157814377	0.87460307	0.942895006
Pcmtd2	891.956027	-0.362879373	0.119122	-2.999608847	0.002703265	0.019639402
Polr3k	706.9246009	0.023636702	0.103129964	0.215722481	0.829204077	0.919672524
Hnf4g	559.7406737	-0.593439827	0.137823535	-4.298196752	1.72E-05	2.90E-04
Zfhx4	5.035047686	-0.077485273	0.101506874	-1.249490278	0.211485807	0.443482092
Pex2	1030.665673	-0.194694655	0.07587782	-2.571009073	0.010140267	0.053768282
Gm8797	172.3431308	-0.617008458	0.169293555	-2.562410028	0.010394852	0.054904486
Pkia	84.60191553	-0.71085264	0.173461468	-4.132986938	3.58E-05	5.46E-04
Zc2hc1a	122.1674878	0.055924964	0.169618129	0.361844631	0.717468138	0.860592871
Il7	106.6687156	-0.017160025	0.180252559	-0.086007678	0.931460314	0.967911541
Stmn2	6.26380673	-0.073983896	0.151946222	-0.468714904	0.639273432	0.813772028
Hey1	4.108348048	-0.111181348	0.134922311	-0.470636826	0.637900105	0.812936218
Mrps28	439.5635441	0.210247027	0.13736669	1.500041554	0.133603639	0.329880147
Tpd52	11072.86773	0.03286968	0.089624145	0.358948919	0.719633303	0.861561333
Zbtb10	549.2219558	-0.659227622	0.110602153	-5.928898816	3.05E-09	1.31E-07
Zfp704	921.100135	0.198455614	0.102472897	1.970458848	0.048785807	0.167691209
Pag1	386.0253274	-0.067636449	0.15314082	-0.420242313	0.674308447	0.833750537
Fabp5	162.0881232	0.262577955	0.193263101	1.245013256	0.213126878	0.445434494
Gm9833	19.01779064	0.148143474	0.207481332	0.721705014	0.470475859	0.70095397
Impa1	1611.535792	-0.193661643	0.098140007	-1.976996678	0.048042006	0.165845971
Slc10a5	945.8357157	-0.161331039	0.112809049	-1.383144305	0.166620623	0.380567761
Zfand1	385.3553952	-0.259431964	0.147529801	-1.717700618	0.085851237	0.245016875
Chmp4c	3461.551019	-0.050988266	0.08062523	-0.626612444	0.530913309	0.744273036
Snx16	90.70250014	-0.136080415	0.168856839	-0.79421084	0.427072699	0.66370198
Lrrcc1	247.4072774	-0.141465238	0.149665561	-0.94385925	0.345241578	0.591706187
E2f5	493.9269023	0.05843649	0.109798517	0.521119299	0.602283667	0.79024351
Car13	988.4729701	0.452375422	0.107254117	4.172585367	3.01E-05	4.72E-04
Car1	146573.0667	0.128418015	0.198628929	0.371193074	0.710493731	0.855904385
Car3	20.54197201	-0.039396817	0.199429446	-0.639673154	0.522385112	0.737940161
Car2	13061.50813	-0.83233777	0.160003262	-5.173324738	2.30E-07	6.58E-06
Ythdf3	2288.368394	0.051450572	0.092336679	0.55645071	0.577902781	0.774898285
Armc1	734.5762031	0.093921668	0.105740467	0.86573361	0.386636264	0.62960605
Mtfr1	960.8387682	-0.152612409	0.093758369	-1.626741356	0.103792041	0.27974974
Pde7a	693.7095873	-0.296840828	0.096340387	-3.005489318	0.002651539	0.019403406
Cp	18.81507675	0.092758944	0.1807929	-0.023676754	0.981110449	0.990637205
Hps3	201.1159676	-0.308193806	0.165840947	-1.849328274	0.064410425	0.202679329
Hltf	741.3378161	-0.14254038	0.100444405	-1.412543513	0.157789988	0.366517883
Gyg	477.6710623	-0.044410418	0.116534048	-0.399456711	0.689556715	0.843095011
Tbl1xr1	1445.984477	0.231526497	0.105378627	2.199968774	0.027809111	0.113248342
Naaladl2	179.2985219	0.220446579	0.161083415	1.366646172	0.171736237	0.387344637
Ect2	770.1403287	0.103120841	0.123898408	0.817510092	0.413636984	0.653426884
Nceh1	1202.770273	-0.835995934	0.136881061	-6.164046415	7.09E-10	3.60E-08
Tnfsf10	1191.459601	1.191778391	0.172880469	6.90191444	5.13E-12	3.49E-10
Fndc3b	883.4288473	-0.024997032	0.117340827	-0.210623734	0.833180891	0.921834065
Pld1	3315.58799	-0.130950585	0.0826482	-1.583770585	0.113245935	0.296717856
Tnik	535.8777168	0.120749967	0.128651306	0.935583469	0.349487689	0.595462327
Eif5a2	9.568689689	-0.274940316	0.172064228	-1.558095975	0.119210499	0.305989337
Rpl22l1	623.2592039	-0.128417235	0.179213761	-0.758632988	0.448072133	0.682386035
Mecom	2208.661896	-0.380256901	0.112459088	-3.377670577	7.31E-04	0.006834616
Mynn	307.0354095	-0.109840004	0.127020152	-0.869467867	0.384591276	0.627222376
Lrrc31	211.3035606	-0.047094006	0.146122324	-0.230585691	0.817636685	0.914362279
Sec62	2061.58674	-0.141819555	0.07194738	-1.970207796	0.04881456	0.167747715
Gpr160	783.4650172	0.07744204	0.121545762	0.649094347	0.516277395	0.733110672
Phc3	794.0329954	0.061060223	0.127468023	0.50708253	0.612096913	0.797054215
Prkci	1952.277447	0.029533275	0.073500913	0.395785181	0.69226351	0.844414329
Skil	1238.271709	0.573598015	0.165580321	3.478099559	5.05E-04	0.005065441
Zmat3	537.1554914	-0.188717758	0.125787834	-1.492329114	0.135612888	0.332730324
Pik3ca	1055.439745	-0.165657532	0.110519691	-1.482356362	0.138245499	0.335982192
Zfp639	250.442098	-0.349498281	0.124968032	-2.788983281	0.005287379	0.033267752
Mfn1	1734.868889	-0.176823091	0.071598437	-2.463521917	0.013757948	0.067511085
Gnb4	26.35331094	-0.006515325	0.204959779	-0.027441881	0.978107294	0.989320429
Actl6a	576.594431	0.056901116	0.104264537	0.524209001	0.600133181	0.789170209
Mrpl47	361.1177623	-0.09125344	0.099723463	-0.955716554	0.339215457	0.585577614
Ndufb5	1940.081471	-0.098852254	0.093734185	-1.066979088	0.285981279	0.53110252
Pex5l	15.51259647	-0.194040476	0.158370108	-2.897223014	0.00376482	0.025375745
Ttc14	637.9595625	-0.035460377	0.133514266	-0.130973027	0.895796645	0.95194548
Ccdc39	28.4486504	-0.34503882	0.204670313	-1.788411301	0.073709674	0.222238421
Fxr1	653.7482827	-0.30873811	0.104671481	-2.962274561	0.003053753	0.021643199
Dnajc19	452.0560062	-0.084635413	0.121882393	-0.708975168	0.478339887	0.706642006
Atp11b	5133.418346	0.139845112	0.070902348	1.979939038	0.047710379	0.164993853
Dcun1d1	1022.84766	0.022941716	0.099533392	0.214774682	0.829942993	0.919967732
Mccc1	736.1732115	-0.047361733	0.110435411	-0.442887392	0.657847187	0.824245252
Acad9	935.7945293	0.213061746	0.088419387	2.398644541	0.01645588	0.077645308
Anxa5	947.7236841	0.008313215	0.092929501	0.080317059	0.935985091	0.969359759
1810062G17Rik	18.44113547	-0.152404826	0.19938367	-0.663855738	0.506782648	0.72594698
Exosc9	363.3597921	0.169058102	0.118404226	1.376267633	0.16873879	0.383221039
Ccna2	1428.974917	0.206296537	0.129505154	1.576862474	0.114827173	0.29951693
Bbs7	102.3343179	0.020221949	0.170047832	0.113076649	0.909969788	0.958431401
4932438A13Rik	1466.818449	0.349502	0.14174528	2.499950045	0.012421082	0.062427759
Bbs12	18.19453955	-0.227470114	0.196350373	-1.074974215	0.282386273	0.528077146
Fgf2	27.0739193	-0.081551207	0.206179763	0.04434455	0.964629761	0.983344843
Nudt6	36.70422569	-0.377483759	0.20760227	-1.758352792	0.0786875	0.232512175
Spata5	221.0834149	-0.193513184	0.172843703	-1.114641532	0.265004065	0.509198185
Spry1	151.7654035	-0.487749816	0.184727797	-2.623767206	0.00869632	0.04811587
Gm5148	20.23980191	-0.492161418	0.205442041	-2.257254098	0.023992202	0.102099898
Ankrd50	1285.966607	0.219819914	0.127536112	1.721323042	0.08519222	0.243697696
Fat4	11.48370639	-0.031800938	0.174322017	-0.053008045	0.957725498	0.979881082
Intu	181.1131533	0.020365747	0.154419226	0.135206596	0.892448532	0.950859937
Hspa4l	947.613531	-0.206660852	0.174501607	-1.163463554	0.244641477	0.484939784
Plk4	279.9343061	0.161568661	0.153045647	1.044252958	0.296368371	0.54182391
Mfsd8	284.6404796	-0.112531006	0.124360858	-0.879082986	0.379356282	0.622988209
Abhd18	177.8726004	0.030562862	0.162094155	0.219072208	0.8265938	0.919172305
Larp1b	1172.744709	-0.193921856	0.081618559	-2.383016774	0.017171412	0.079996229
Pgrmc2	841.920141	-0.065780682	0.08936197	-0.735381104	0.462107426	0.6941038
Jade1	787.4112345	-0.231052785	0.101012357	-2.279143905	0.022658512	0.098153185
Sclt1	160.3199431	-0.065315308	0.161039124	-0.371245485	0.710454698	0.855904385
D3Ertd751e	140.501298	-0.368610193	0.150208333	-2.442853037	0.01457167	0.070613762
Pcdh18	39.43556406	-0.160581004	0.207501055	-0.713542853	0.475509906	0.7049076
Slc7a11	79.92363622	0.441529213	0.205347106	2.157088442	0.030998774	0.122537812
Noct	1299.076853	0.120649944	0.157486377	0.940689786	0.346863855	0.593217756
Elf2	1001.019909	0.067214369	0.084333895	0.799480491	0.424011855	0.66131091
Ndufc1	1152.176442	-0.053075465	0.12563264	-0.436462071	0.662501513	0.827032615
Naa15	1349.943032	0.141645639	0.140932227	1.001689589	0.316493536	0.563418054
Rab33b	343.7047326	-0.072571175	0.135219267	-0.542750397	0.58730167	0.781577115
Setd7	979.2527507	0.482544991	0.120409443	4.00874484	6.10E-05	8.60E-04
Mgst2	3064.170216	-0.064297512	0.14617473	-0.351164213	0.725465156	0.86453465
Maml3	398.5259714	0.241545349	0.11744264	2.072881493	0.03818331	0.141417359
Foxo1	663.448302	0.129159053	0.11120289	1.174011818	0.240390292	0.480427899
Cog6	1563.09431	-0.049405854	0.079875432	-0.62269458	0.533485245	0.745880946
Lhfp	4.766199043	0.152205496	0.156068077	1.229338982	0.218944738	0.45346894
Nhlrc3	1567.785345	-0.046375934	0.081620065	-0.559091133	0.576099526	0.77403986
Proser1	474.0753619	0.182002011	0.118798971	1.555027754	0.11993946	0.30722364
Frem2	6.673750175	-0.359968871	0.157933522	-1.497567124	0.134245754	0.330626588
Ufm1	1420.665592	0.038353222	0.08219014	0.452415226	0.65096988	0.820761913
Postn	14.80307901	-0.095671867	0.138468676	-1.385620287	0.16586288	0.379473321
Supt20	758.8816797	-0.046402159	0.128160366	-0.29506066	0.767947541	0.890425567
Exosc8	224.1390844	0.3275799	0.154495096	2.096966095	0.035996577	0.136510403
Alg5	929.6228154	0.060335672	0.088035855	0.675855006	0.499132707	0.720826176
Smad9	16.49551002	-0.280693286	0.191683931	-1.462983372	0.143471929	0.344869352
Rfxap	266.028496	-0.293029312	0.131968942	-2.235992044	0.025352292	0.106163211
Ccna1	14.74305661	-0.049966839	0.167612365	-0.163802836	0.869886359	0.940298216
Spg20	311.6291268	-0.290152128	0.146411309	-2.010161789	0.044414068	0.156720945
Dclk1	485.2205032	-1.192764378	0.153916746	-7.715139568	1.21E-14	1.18E-12
Nbea	409.1278672	0.787213245	0.132763819	5.93080072	3.01E-09	1.30E-07
Tm4sf1	46.1908275	-0.646186135	0.204801716	-3.211204517	0.001321798	0.011093984
Tm4sf4	29.38356346	-0.546844798	0.207549684	-2.609734111	0.009061262	0.04957129
Wwtr1	20.97031112	-0.329686674	0.195234017	-1.750498637	0.080032309	0.234585206
Commd2	294.1715984	-0.082498892	0.13885949	-0.629361709	0.52911228	0.74289502
Rnf13	823.6560796	-0.387454944	0.121021838	-3.201735313	0.001366025	0.01139497
Pfn2	18.36039811	-0.582488538	0.204951355	-2.791728916	0.005242726	0.03304148
[truncated: 11,627 more rows]
