# Supplementary material for: A MTA2-SATB2 chromatin complex restrains colonic plasticity toward small intestine by retaining HNF4A at colonic chromatin
Source: Nat Commun. 2024 Apr 27;15:3595. doi: 10.1038/s41467-024-47738-y (PMC11055869; doi:10.1038/s41467-024-47738-y)
Supplement: Supplementary file 7 — Supplementary Data 4 [file 41467_2024_47738_MOESM7_ESM.xlsx]

## Sheet: Supplementary Data 4. Genes Pro
Supplementary Data 4. Genes Proximal to MTA2 Binding Sites in Colon (< 50 kb)
Genes
0610009B22Rik	0610009O20Rik	0610010F05Rik	0610010K14Rik	0610030E20Rik	0610037L13Rik	0610040J01Rik	1110004E09Rik	1110008F13Rik	1110008P14Rik	1110032F04Rik	1110034G24Rik	1110038F14Rik	1110051M20Rik	1110059E24Rik	1110059G10Rik	1110065P20Rik	1190002N15Rik	1190005I06Rik	1500009L16Rik	1500011K16Rik	1600002H07Rik	1600002K03Rik	1600012H06Rik	1600014C10Rik	1600014C23Rik	1700001C19Rik	1700001K19Rik	1700001L19Rik	1700001O22Rik
1700003E16Rik	1700003F12Rik	1700007G11Rik	1700008O03Rik	1700011L22Rik	1700013G24Rik	1700016C15Rik	1700016H13Rik	1700016K19Rik	1700017B05Rik	1700017D01Rik	1700019D03Rik	1700020D05Rik	1700020L24Rik	1700020N01Rik	1700021F05Rik	1700021F07Rik	1700023F06Rik	1700024P04Rik	1700025G04Rik	1700029F12Rik	1700029H14Rik	1700030J22Rik	1700040L02Rik	1700056E22Rik	1700057G04Rik	1700064H15Rik	1700066B19Rik	1700066M21Rik	1700067K01Rik
1700080E11Rik	1700122O11Rik	1700123K08Rik	1700129C05Rik	1810010D01Rik	1810011H11Rik	1810011O10Rik	1810013L24Rik	1810022K09Rik	1810030O07Rik	1810032O08Rik	1810037I17Rik	1810043G02Rik	1810046K07Rik	1810055G02Rik	1810065E05Rik	2010003K11Rik	2010107E04Rik	2010107G23Rik	2010109I03Rik	2010300C02Rik	2010315B03Rik	2200002D01Rik	2210011C24Rik	2210016F16Rik	2210407C18Rik	2300002M23Rik	2300009A05Rik	2310007B03Rik	2310009B15Rik
2310011J03Rik	2310022B05Rik	2310030G06Rik	2310039H08Rik	2310057M21Rik	2310061I04Rik	2310061N02Rik	2310079G19Rik	2410004B18Rik	2410015M20Rik	2510002D24Rik	2510009E07Rik	2510039O18Rik	2610002M06Rik	2610028H24Rik	2610301B20Rik	2610507B11Rik	2610524H06Rik	2610528A11Rik	2610528J11Rik	2700049A03Rik	2700060E02Rik	2700062C07Rik	2700081O15Rik	2810403A07Rik	2810408A11Rik	2810428I15Rik	2810459M11Rik	2810474O19Rik	2900026A02Rik
3110001I22Rik	3110002H16Rik	3110035E14Rik	3110040N11Rik	3110043O21Rik	3110062M04Rik	3110079O15Rik	3110082J24Rik	3632451O06Rik	3830406C13Rik	4430402I18Rik	4833420G17Rik	4833423E24Rik	4833439L19Rik	4921507P07Rik	4921524J17Rik	4921536K21Rik	4921539E11Rik	4930402H24Rik	4930404H24Rik	4930404N11Rik	4930415O20Rik	4930427A07Rik	4930432M17Rik	4930438A08Rik	4930442H23Rik	4930447A16Rik	4930452B06Rik	4930453N24Rik	4930455H04Rik
4930519G04Rik	4930519P11Rik	4930522H14Rik	4930523C07Rik	4930524J08Rik	4930533O14Rik	4930539E08Rik	4930544D05Rik	4930578I06Rik	4931406C07Rik	4931406P16Rik	4931414P19Rik	4931428F04Rik	4931440F15Rik	4932438A13Rik	4932443I19Rik	4933415A04Rik	4933417A18Rik	4933428G20Rik	5031439G07Rik	5330417C22Rik	5330417H12Rik	5730455P16Rik	5730508B09Rik	5730522E02Rik	5830473C10Rik	6030419C18Rik	6030445D17Rik	6030468B19Rik	6330408A02Rik
6430548M08Rik	6430573F11Rik	8430408G22Rik	9030617O03Rik	9030624J02Rik	9130008F23Rik	9130011E15Rik	9130213A22Rik	9130230L23Rik	9130401M01Rik	9130409J20Rik	9230112D13Rik	9330182L06Rik	9330182O14Rik	9430015G10Rik	9430038I01Rik	9530068E07Rik	9930012K11Rik	9930021J03Rik	A130010J15Rik	A130051J06Rik	A230050P20Rik	A2ml1	A3galt2	A430005L14Rik	A430033K04Rik	A430105I19Rik	A4galt	A530084C06Rik	A730061H03Rik
A830005F24Rik	A930002H24Rik	A930003A15Rik	A930004D18Rik	A930017K11Rik	AA467197	AA986860	AI314180	AI464131	AI481877	AI661453	AI846148	AI854703	AK157302	AU015836	AU018091	AU040320	AU041133	AW146154	AW209491	AW549877	AW554918	AY074887	AY358078	Aaas	Aacs	Aaed1	Aagab	Aak1	Aamdc
Aamp	Aar2	Aard	Aars2	Aarsd1	Aasdh	Aasdhppt	Aatf	Aatk	Abat	Abca1	Abca12	Abca13	Abca15	Abca2	Abca3	Abca5	Abca7	Abca8b	Abcb10	Abcb1a	Abcb4	Abcb7	Abcb8	Abcb9	Abcc1	Abcc10	Abcc2	Abcc3	Abcc4
Abcc5	Abcc6	Abcc8	Abcd1	Abcd3	Abcd4	Abce1	Abcf2	Abcf3	Abcg1	Abcg2	Abcg5	Abcg8	Abhd10	Abhd11	Abhd12	Abhd12b	Abhd13	Abhd14b	Abhd15	Abhd16a	Abhd17a	Abhd17b	Abhd17c	Abhd2	Abhd3	Abhd4	Abhd5	Abhd6	Abi1
Abi2	Abi3	Abl1	Abl2	Ablim1	Ablim2	Abr	Abracl	Abraxas1	Abraxas2	Abt1	Abtb1	Abtb2	Acaa1b	Acaa2	Acaca	Acacb	Acad12	Acad8	Acad9	Acadl	Acadm	Acads	Acadsb	Acadvl	Acan	Acap2	Acap3	Acat1	Acat2
Acbd3	Acbd4	Acbd5	Acbd6	Acbd7	Accs	Ace	Ace3	Acer1	Acer2	Acer3	Ache	Acin1	Acly	Aco1	Aco2	Acot11	Acot12	Acot13	Acot2	Acot3	Acot4	Acot6	Acot7	Acox1	Acox3	Acoxl	Acp2	Acp5	Acp6
Acpp	Acsf2	Acsf3	Acsl1	Acsl3	Acsl4	Acsl5	Acsm3	Acss1	Acss2	Actb	Actg1	Actl10	Actl6a	Actn1	Actn4	Actr10	Actr2	Actr3	Actr5	Actr8	Actrt3	Acvr1	Acvr1b	Acvr1c	Acvr2a	Acvr2b	Acvrl1	Acy1	Acy3
Acyp2	Ada	Adal	Adam10	Adam12	Adam15	Adam17	Adam1b	Adam2	Adam20	Adamts1	Adamts15	Adamts16	Adamts17	Adamts19	Adamts2	Adamts20	Adamts8	Adamts9	Adamtsl3	Adamtsl4	Adamtsl5	Adap1	Adap2	Adar	Adarb1	Adat3	Adat3	Adck2	Adck5
Adcy1	Adcy2	Adcy3	Adcy5	Adcy6	Adcy8	Adcy9	Adcyap1r1	Add1	Add2	Add3	Adgb	Adgra2	Adgra3	Adgrb1	Adgrb3	Adgrd1	Adgrf3	Adgrg1	Adgrg6	Adgrg7	Adgrl1	Adgrl2	Adgrl3	Adh1	Adh4	Adh5	Adh6a	Adh7	Adhfe1
Adi1	Adipor1	Adipor2	Adk	Adm	Adnp	Adnp2	Ado	Adora1	Adora2a	Adora2b	Adora3	Adpgk	Adprh	Adprhl1	Adprhl2	Adprm	Adra1b	Adra1d	Adra2a	Adra2c	Adrb1	Adrb2	Adrb3	Adrm1	Adsl	Adss	Adssl1	Adtrp	Aebp1
Aebp2	Aes	Afap1	Afap1l1	Afap1l2	Afdn	Aff1	Aff3	Aff4	Afg1l	Afg3l1	Afg3l2	Afmid	Aftph	Agap1	Agap2	Agap3	Agbl3	Agbl5	Agfg1	Agfg2	Aggf1	Agk	Agl	Agmat	Ago1	Ago2	Ago3	Ago4	Agpat1
Agpat2	Agpat3	Agpat4	Agpat5	Agps	Agr2	Agrn	Agt	Agtpbp1	Agtr2	Agxt	Ahcy	Ahcyl1	Ahcyl2	Ahdc1	Ahi1	Ahnak	Ahr	Ahsa2	Aicda	Aifm2	Aig1	Aimp2	Aip	Aire	Ajuba	Ak2	Ak3	Ak4	Akain1
Akap1	Akap10	Akap11	Akap13	Akap2	Akap6	Akap7	Akap8	Akap8l	Akap9	Akip1	Akirin1	Akirin2	Akna	Aknad1	Akr1a1	Akr1b3	Akr1b7	Akr1b8	Akr1c12	Akr1c13	Akr1c14	Akr1c18	Akr1c19	Akr1c6	Akr1d1	Akr1e1	Akr7a5	Akt1	Akt1s1
Akt2	Akt3	Aktip	Alad	Alas1	Alcam	Aldh18a1	Aldh1a1	Aldh1a2	Aldh1a3	Aldh1b1	Aldh1l1	Aldh2	Aldh3a1	Aldh3a2	Aldh3b1	Aldh3b2	Aldh4a1	Aldh5a1	Aldh9a1	Aldoa	Aldoart2	Aldob	Aldoc	Alg10b	Alg2	Alg6	Alg9	Alkal2	Alkbh2
Alkbh3	Alkbh5	Alkbh6	Alkbh7	Alkbh8	Alms1	Alox5ap	Alpk1	Alpk2	Alpl	Als2cl	Alx3	Alx4	Alyref2	Amacr	Ambp	Ambra1	Amd1	Amdhd1	Amdhd2	Amelx	Amer1	Amer2	Amer3	Amfr	Amh	Amigo1	Amigo2	Ammecr1l	Amn
Amn1	Amot	Amotl1	Amotl2	Ampd2	Ampd3	Amph	Amz2	Anapc11	Anapc13	Anapc15	Anapc15-ps	Anapc16	Anapc4	Anapc5	Anapc7	Ang	Angel1	Angel2	Angpt2	Angptl1	Angptl4	Angptl6	Angptl8	Ank	Ank1	Ankdd1b	Ankfy1	Ankhd1	Ankib1
Ankle2	Ankmy2	Ankra2	Ankrd10	Ankrd11	Ankrd12	Ankrd13a	Ankrd13b	Ankrd13c	Ankrd13d	Ankrd16	Ankrd17	Ankrd22	Ankrd28	Ankrd29	Ankrd33	Ankrd33b	Ankrd34b	Ankrd35	Ankrd37	Ankrd39	Ankrd40	Ankrd44	Ankrd46	Ankrd49	Ankrd50	Ankrd52	Ankrd60	Ankrd63	Ankrd9
Anks3	Anks4b	Anks6	Ankzf1	Anln	Ano1	Ano10	Ano2	Ano6	Ano7	Ano8	Ano9	Anp32a	Anp32b	Anp32e	Anpep	Antxr1	Antxr2	Anxa11	Anxa2	Anxa4	Anxa5	Anxa7	Anxa8	Aoc1	Aox2	Ap1ar	Ap1b1	Ap1g1	Ap1g2
Ap1m1	Ap1m2	Ap1s1	Ap1s2	Ap1s3	Ap2a1	Ap2a2	Ap2b1	Ap2m1	Ap2s1	Ap3b1	Ap3b2	Ap3m1	Ap3m2	Ap3s1	Ap3s2	Ap4e1	Ap4m1	Ap5b1	Ap5m1	Ap5s1	Ap5z1	Apaf1	Apba1	Apba2	Apbb1	Apbb1ip	Apbb2	Apc	Apcdd1
Apeh	Aph1a	Aph1b	Aph1c	Api5	Apip	Apitd1	Aplf	Apln	Aplnr	Aplp1	Aplp2	Apoa1	Apob	Apobec1	Apobec2	Apobec3	Apobr	Apoc2	Apod	Apoe	Apoh	Apol10a	Apol6	Apol7a	Apold1	App	Appbp2	Appl1	Appl2
Aprt	Aptx	Aqp1	Aqp11	Aqp12	Aqp4	Aqp5	Aqp8	Arap1	Arap2	Arap3	Arc	Arcn1	Areg	Arf1	Arf2	Arf3	Arf4	Arf5	Arf6	Arfgap1	Arfgap2	Arfgap3	Arfgef1	Arfgef2	Arfgef3	Arfip1	Arfrp1	Arg2	Arglu1
Arhgap1	Arhgap10	Arhgap11a	Arhgap12	Arhgap17	Arhgap18	Arhgap19	Arhgap20	Arhgap21	Arhgap22	Arhgap23	Arhgap24	Arhgap26	Arhgap27	Arhgap28	Arhgap29	Arhgap31	Arhgap33	Arhgap35	Arhgap39	Arhgap42	Arhgap44	Arhgap45	Arhgap5	Arhgap6	Arhgap8	Arhgap9	Arhgdia	Arhgdig	Arhgef1
Arhgef10	Arhgef10l	Arhgef11	Arhgef12	Arhgef16	Arhgef17	Arhgef18	Arhgef19	Arhgef26	Arhgef28	Arhgef37	Arhgef38	Arhgef39	Arhgef40	Arhgef5	Arhgef7	Arid1a	Arid1b	Arid2	Arid3a	Arid3b	Arid3c	Arid4a	Arid4b	Arid5a	Arid5b	Arih1	Arih2	Arl1	Arl10
Arl11	Arl14ep	Arl15	Arl2	Arl2bp	Arl3	Arl4a	Arl4c	Arl4d	Arl5a	Arl5b	Arl6	Arl6ip1	Arl6ip5	Arl6ip6	Arl8a	Arl8b	Armc1	Armc10	Armc2	Armc6	Armc8	Armc9	Armcx5	Armt1	Arnt	Arnt2	Arntl	Arntl2	Arpc1b
Arpc2	Arpc5	Arpc5l	Arpin	Arpp19	Arrb1	Arrb2	Arrdc1	Arrdc2	Arrdc3	Arrdc4	Arsa	Arsb	Arsg	Art2b	Artn	Arvcf	As3mt	Asah1	Asah2	Asap1	Asap2	Asap3	Asb1	Asb13	Asb3	Asb4	Asb8	Ascc1	Ascc2
Ascc3	Ascl1	Ascl2	Ascl4	Asf1a	Asgr1	Ash2l	Asic1	Asic2	Asl	Asmt	Asns	Aspg	Asph	Asprv1	Aspscr1	Asrgl1	Ass1	Aste1	Astn2	Asxl1	Asxl2	Asxl3	Asz1	Atad1	Atad2	Atad2b	Atad3a	Atad5	Atat1
Atcay	Ate1	Atf1	Atf2	Atf3	Atf4	Atf6	Atf6b	Atf7	Atf7ip	Atg10	Atg101	Atg14	Atg16l1	Atg16l2	Atg2a	Atg3	Atg4c	Atg4d	Atg5	Atg7	Atg9b	Atic	Atl1	Atl2	Atl3	Atm	Atmin	Atn1	Atoh1
Atoh7	Atoh8	Atox1	Atp10a	Atp10b	Atp11a	Atp11b	Atp11c	Atp12a	Atp13a1	Atp13a3	Atp1a1	Atp1a3	Atp1b1	Atp1b3	Atp23	Atp2a2	Atp2a3	Atp2b1	Atp2b3	Atp2c1	Atp2c2	Atp5a1	Atp5d	Atp5e	Atp5g2	Atp5g3	Atp5h	Atp5j	Atp5j2
Atp5l	Atp5o	Atp5s	Atp5sl	Atp6ap2	Atp6v0a1	Atp6v0a2	Atp6v0a4	Atp6v0b	Atp6v0d1	Atp6v0e	Atp6v0e2	Atp6v1b2	Atp6v1c1	Atp6v1e1	Atp6v1e2	Atp6v1g1	Atp6v1h	Atp7b	Atp8a1	Atp8b1	Atp8b2	Atp9a	Atp9b	Atpaf1	Atpaf2	Atpif1	Atr	Atrn	Atrnl1
Atxn1	Atxn10	Atxn1l	Atxn2	Atxn2l	Atxn3	Atxn7	Atxn7l1	Atxn7l2	Atxn7l3	Atxn7l3b	Auh	Aunip	Aup1	Aurkaip1	Aurkb	Aven	Avl9	Avpi1	Axdnd1	Axin1	Axin2	Azi2	Azin1	Azin2	B230217C12Rik	B230219D22Rik	B2m	B3galnt1	B3galnt2
B3galt4	B3galt5	B3galt6	B3gat1	B3gat2	B3gat3	B3glct	B3gnt2	B3gnt3	B3gnt5	B3gnt6	B3gnt7	B3gnt9	B3gntl1	B430305J03Rik	B4galnt1	B4galnt2	B4galnt3	B4galnt4	B4galt1	B4galt2	B4galt3	B4galt4	B4galt5	B4galt6	B4galt7	B4gat1	B9d1	B9d2	BB014433
BC003331	BC004004	BC005537	BC005561	BC017643	BC024139	BC025446	BC025920	BC029722	BC030336	BC030870	BC031181	BC034090	BC048403	BC049352	BC055324	BC107364	Baat	Babam2	Bace1	Bace2	Bach1	Bach2	Bad	Bag1	Bag2	Bag3	Bag4	Bag5	Bag6
Bahcc1	Bahd1	Baiap2	Baiap2l1	Baiap2l2	Bambi	Banf2	Banp	Bap1	Bard1	Barhl2	Barx2	Batf	Batf2	Batf3	Baz1a	Baz1b	Baz2a	Baz2b	Bbc3	Bbip1	Bbof1	Bbox1	Bbs10	Bbs2	Bbs4	Bbs5	Bbs7	Bbs9	Bbx
Bcam	Bcan	Bcap29	Bcar1	Bcar3	Bcas1	Bcas2	Bcat2	Bccip	Bche	Bcl10	Bcl11a	Bcl11b	Bcl2	Bcl2l1	Bcl2l10	Bcl2l11	Bcl2l13	Bcl2l14	Bcl3	Bcl6	Bcl7a	Bcl7b	Bcl7c	Bcl9	Bcl9l	Bclaf1	Bco1	Bco2	Bcor
Bcorl1	Bcr	Bdh1	Bdnf	Bdp1	Bean1	Begain	Bend3	Bend4	Bend6	Bend7	Best3	Bfsp1	Bfsp2	Bhlha15	Bhlha9	Bhlhe22	Bhlhe23	Bhlhe40	Bhlhe41	Bhmt	Bicc1	Bicd1	Bicd2	Bicdl1	Bicdl2	Bicra	Bicral	Bid	Bik
Bin1	Bin2	Birc2	Birc3	Birc5	Birc6	Bivm	Blcap	Blm	Blmh	Blnk	Bloc1s1	Bloc1s2	Bloc1s4	Bloc1s5	Bloc1s6	Blvra	Blvrb	Bmf	Bmi1	Bmp1	Bmp2	Bmp2k	Bmp3	Bmp4	Bmp6	Bmp7	Bmp8a	Bmp8b	Bmper
Bmpr1a	Bmpr2	Bms1	Bmt2	Bmyc	Bnc2	Bnip1	Bnip2	Bnip3	Bnip3l	Boc	Bod1	Bod1l	Bok	Bola1	Bola3	Boll	Borcs5	Borcs6	Borcs7	Bpgm	Bpnt1	Bptf	Braf	Brap	Brat1	Brca2	Brd1	Brd2	Brd3
Brd4	Brd7	Brd9	Brdt	Brf1	Bri3	Bri3bp	Bricd5	Brip1	Brk1	Brms1	Brms1l	Brpf1	Brpf3	Brsk2	Brwd1	Bscl2	Bsdc1	Bsg	Bsn	Bspry	Bst1	Bst2	Bsx	Btaf1	Btbd1	Btbd10	Btbd11	Btbd16	Btbd17
Btbd19	Btbd2	Btbd3	Btbd6	Btbd7	Btbd9	Btc	Btd	Btf3	Btf3l4	Btg1	Btg2	Btg3	Btn1a1	Btnl1	Btnl10	Btnl4	Btnl9	Btrc	Bub3	Bud13	Bves	Bysl	Bzw1	C130060K24Rik	C130074G19Rik	C1d	C1galt1	C1galt1c1	C1qbp
C1ql1	C1qtnf12	C1qtnf4	C1qtnf6	C1qtnf7	C2cd2	C2cd2l	C2cd3	C2cd4a	C2cd4b	C2cd4c	C2cd4d	C2cd5	C3	C330018D20Rik	C4bp	C77080	C77370	C87436	Cab39	Cab39l	Cabin1	Cables1	Cables2	Cabp1	Cabp7	Cacfd1	Cachd1	Cacna1a	Cacna1b
Cacna1c	Cacna1h	Cacna1s	Cacna2d1	Cacna2d2	Cacna2d3	Cacnb1	Cacnb2	Cacnb3	Cacng6	Cactin	Cacul1	Cacybp	Cad	Cadm1	Cadm4	Cadps2	Calcoco1	Calcr	Calcrl	Calhm2	Calm1	Calm2	Calm3	Calml3	Calml4	Calr	Calu	Camk1d	Camk1g
Camk2b	Camk2d	Camk2g	Camk2n1	Camk2n2	Camkk1	Camkk2	Camkmt	Caml	Camsap1	Camsap2	Camsap3	Camta1	Camta2	Cand1	Cant1	Canx	Cap1	Cap2	Capg	Capn1	Capn10	Capn13	Capn15	Capn2	Capn3	Capn5	Capn7	Capn8	Capn9
Capns1	Capns2	Caprin1	Caprin2	Capza1	Capza2	Capzb	Car1	Car12	Car13	Car15	Car2	Car3	Car4	Car7	Car8	Car9	Card10	Card11	Card14	Card19	Carhsp1	Carm1	Carmil1	Carmil3	Carnmt1	Carns1	Cars	Cars2	Casc1
Casc3	Casc4	Casd1	Cask	Caskin1	Casp1	Casp12	Casp2	Casp3	Casp6	Casp7	Casp8	Casp9	Casr	Cast	Casz1	Cat	Catsperz	Cav2	Cavin1	Cavin3	Cbarp	Cbfa2t2	Cbfa2t3	Cbfb	Cbl	Cblb	Cblc	Cbll1	Cbln1
Cbln3	Cbln4	Cbr2	Cbr3	Cbr4	Cbs	Cbwd1	Cbx1	Cbx2	Cbx3	Cbx4	Cbx5	Cbx7	Cbx8	Cby3	Cc2d1a	Cc2d1b	Cc2d2a	Ccar1	Ccbe1	Ccdc102a	Ccdc105	Ccdc107	Ccdc112	Ccdc115	Ccdc116	Ccdc117	Ccdc12	Ccdc120	Ccdc122
Ccdc124	Ccdc125	Ccdc126	Ccdc134	Ccdc137	Ccdc14	Ccdc142	Ccdc148	Ccdc149	Ccdc15	Ccdc162	Ccdc166	Ccdc167	Ccdc17	Ccdc171	Ccdc173	Ccdc174	Ccdc177	Ccdc182	Ccdc185	Ccdc186	Ccdc188	Ccdc191	Ccdc24	Ccdc25	Ccdc28a	Ccdc28b	Ccdc3	Ccdc30	Ccdc32
Ccdc34	Ccdc43	Ccdc50	Ccdc51	Ccdc57	Ccdc58	Ccdc6	Ccdc66	Ccdc68	Ccdc69	Ccdc71l	Ccdc74a	Ccdc77	Ccdc8	Ccdc82	Ccdc83	Ccdc84	Ccdc85b	Ccdc85c	Ccdc88a	Ccdc88b	Ccdc88c	Ccdc9	Ccdc90b	Ccdc91	Ccdc92b	Ccdc93	Ccdc94	Ccdc96	Ccdc97
Cck	Ccl1	Ccl20	Ccl24	Ccl26	Ccl28	Ccl6	Ccl9	Ccm2	Ccm2l	Ccna1	Ccna2	Ccnb1	Ccnc	Ccnd1	Ccnd2	Ccnd3	Ccndbp1	Ccne1	Ccne2	Ccnf	Ccng1	Ccng2	Ccnh	Ccni	Ccnj	Ccnjl	Ccnl1	Ccnl2	Ccno
Ccnt1	Ccnt2	Ccny	Ccnyl1	Ccp110	Ccpg1	Ccr1	Ccr4	Ccsap	Ccser1	Ccser2	Cct4	Cct7	Cct8	Cct8l1	Ccz1	Cd101	Cd14	Cd151	Cd164	Cd177	Cd200r2	Cd24a	Cd27	Cd276	Cd28	Cd2ap	Cd300lg	Cd302	Cd320
Cd34	Cd37	Cd38	Cd44	Cd46	Cd47	Cd52	Cd55	Cd63	Cd69	Cd81	Cd82	Cd83	Cd86	Cd9	Cd99l2	Cda	Cdadc1	Cdan1	Cdc123	Cdc14a	Cdc14b	Cdc16	Cdc20	Cdc25a	Cdc25b	Cdc34	Cdc34b	Cdc37l1	Cdc42
Cdc42bpa	Cdc42bpb	Cdc42bpg	Cdc42ep1	Cdc42ep2	Cdc42ep3	Cdc42ep4	Cdc42ep5	Cdc42se1	Cdc42se2	Cdc5l	Cdc6	Cdc7	Cdc73	Cdca4	Cdca5	Cdca7	Cdca7l	Cdcp1	Cdh1	Cdh17	Cdh2	Cdh23	Cdh24	Cdh26	Cdh3	Cdh4	Cdh5	Cdhr2	Cdip1
Cdk1	Cdk10	Cdk11b	Cdk12	Cdk13	Cdk14	Cdk16	Cdk17	Cdk18	Cdk19	Cdk2	Cdk20	Cdk2ap1	Cdk2ap2	Cdk4	Cdk5r1	Cdk5rap1	Cdk5rap2	Cdk5rap3	Cdk6	Cdk8	Cdk9	Cdkal1	Cdkl1	Cdkl2	Cdkl3	Cdkn1a	Cdkn1b	Cdkn1c	Cdkn2a
Cdkn2aip	Cdkn2aipnl	Cdkn2b	Cdkn2c	Cdkn2d	Cdkn3	Cdnf	Cdo1	Cdon	Cdpf1	Cdr2	Cdr2l	Cdrt4	Cds1	Cds2	Cdsn	Cdt1	Cdv3	Cdx1	Cdx2	Cdx4	Cdyl2	Ceacam12	Ceacam16	Ceacam19	Ceacam20	Cebpa	Cebpb	Cebpd	Cebpg
Cebpzos	Cecr2	Cela1	Cela3a	Celf2	Celf3	Celf5	Celf6	Celsr1	Celsr2	Celsr3	Cenpa	Cenpb	Cenpc1	Cenpf	Cenpl	Cenpm	Cenpo	Cenpu	Cenpv	Cep112	Cep120	Cep126	Cep131	Cep135	Cep162	Cep164	Cep170b	Cep192	Cep250
Cep350	Cep41	Cep55	Cep57	Cep63	Cep68	Cep70	Cep72	Cep76	Cep78	Cep83	Cep85	Cep89	Cep95	Cept1	Cer1	Cerk	Cers1	Cers2	Cers3	Cers4	Cers5	Cers6	Ces1d	Ces1e	Ces1f	Ces1g	Ces1h	Ces2a	Ces2b
Ces2c	Ces2e	Ces2g	Cetn3	Cfap100	Cfap126	Cfap20	Cfap43	Cfap45	Cfap58	Cfap65	Cfap74	Cfap77	Cfap97	Cfl1	Cfl2	Cflar	Cftr	Cggbp1	Cgn	Cgnl1	Cgref1	Cgrrf1	Chac1	Chac2	Chad	Chadl	Chaf1a	Chaf1b	Champ1
Chchd1	Chchd10	Chchd3	Chchd4	Chchd5	Chchd7	Chd1	Chd1l	Chd2	Chd3	Chd3os	Chd4	Chd6	Chd7	Chd8	Chd9	Chdh	Chek1	Cherp	Chfr	Chic1	Chic2	Chil6	Chit1	Chka	Chkb	Chml	Chmp1a	Chmp1b	Chmp2a
Chmp2b	Chmp3	Chmp4b	Chmp4c	Chmp6	Chmp7	Chn1	Chn2	Chordc1	Chp1	Chp2	Chpf	Chpt1	Chrac1	Chrd	Chrm1	Chrm3	Chrm4	Chrna3	Chrnb1	Chrnd	Chst10	Chst11	Chst14	Chst15	Chst2	Chst3	Chst4	Chst5	Chst8
Chsy1	Chsy3	Chtop	Chuk	Churc1	Ciart	Cib1	Cib2	Cic	Cideb	Ciita	Cilp2	Cipc	Cir1	Cirbp	Cisd1	Cisd2	Cisd3	Cish	Cit	Cited1	Cited2	Cited4	Ckap2	Ckap4	Ckb	Cklf	Ckm	Ckmt1	Ckmt2
Cks1b	Cks2	Clasp1	Clasrp	Clca2	Clca4a	Clcc1	Clcf1	Clcn1	Clcn2	Clcn3	Clcn4	Clcn5	Clcn6	Clcn7	Cldn11	Cldn12	Cldn15	Cldn2	Cldn23	Cldn3	Cldn4	Cldn5	Cldn7	Cldn8	Cldn9	Cldnd1	Clec11a	Clec12b	Clec14a
Clec2d	Clec2e	Clec2g	Clec2h	Clec2l	Clec9a	Clhc1	Clic1	Clic4	Clic5	Clic6	Clint1	Clip1	Clip2	Clip4	Clk2	Clk3	Clk4	Clmn	Clmp	Cln5	Cln6	Cln8	Clns1a	Clock	Clp1	Clpb	Clpp	Clptm1	Clptm1l
Clpx	Clrn3	Clstn1	Clstn2	Clta	Cltb	Cltc	Cluap1	Cluh	Clybl	Cmas	Cmbl	Cmc1	Cmip	Cmpk1	Cmpk2	Cmss1	Cmtm4	Cmtm6	Cmtm7	Cmtm8	Cmtr1	Cmtr2	Cmya5	Cnbd2	Cnbp	Cnep1r1	Cnfn	Cnih1	Cnih3
Cnih4	Cnksr1	Cnksr3	Cnn3	Cnnm1	Cnnm2	Cnnm3	Cnnm4	Cnot1	Cnot10	Cnot11	Cnot2	Cnot3	Cnot6	Cnot6l	Cnot7	Cnot8	Cnot9	Cnp	Cnppd1	Cnpy1	Cnpy2	Cnpy3	Cnr1	Cnst	Cntd1	Cntln	Cntnap1	Cntrl	Cntrob
Coa3	Coa4	Coa6	Coa7	Coasy	Cobl	Cobll1	Coch	Cog1	Cog3	Cog5	Cog7	Cog8	Coil	Col14a1	Col15a1	Col16a1	Col23a1	Col25a1	Col27a1	Col2a1	Col4a2	Col4a3bp	Col8a2	Colca2	Colec12	Colgalt1	Colgalt2	Commd10	Commd2
Commd3	Commd4	Commd5	Commd6	Commd7	Commd9	Comp	Comt	Copa	Copb1	Copb2	Copg2	Coprs	Cops2	Cops3	Cops4	Cops6	Cops7a	Cops7b	Cops8	Copz1	Copz2	Coq10a	Coq10b	Coq2	Coq3	Coq4	Coq5	Coq7	Coq8a
Coq9	Corin	Coro1b	Coro1c	Coro2a	Coro2b	Coro6	Cotl1	Cox10	Cox11	Cox14	Cox16	Cox18	Cox19	Cox20	Cox4i1	Cox5a	Cox5b	Cox6c	Cox7a1	Cox7a2	Cox7a2l	Cox7c	Cox8a	Cox8c	Cpb1	Cpd	Cpe	Cpeb2	Cpeb3
Cpeb4	Cplx2	Cpm	Cpne2	Cpne3	Cpne5	Cpne8	Cpox	Cpped1	Cpq	Cpsf1	Cpsf2	Cpsf6	Cpsf7	Cpt1a	Cpt2	Cpvl	Cr1l	Crabp1	Cracr2a	Cracr2b	Cradd	Cramp1l	Crat	Crb2	Crb3	Crbn	Crcp	Creb1	Creb3
Creb3l1	Creb3l2	Crebbp	Crebl2	Crebrf	Crebzf	Creg1	Creg2	Creld1	Creld2	Crem	Crim1	Crip1	Crip2	Crk	Crkl	Crlf1	Crlf2	Crlf3	Crls1	Crocc	Crot	Crtap	Crtc1	Crtc2	Crtc3	Cry1	Cry2	Cryba2	Crybg1
Crybg2	Crygn	Cryl1	Crym	Cryzl1	Cs	Csad	Csde1	Cse1l	Csf1	Csf3	Csgalnact2	Csk	Csnk1a1	Csnk1d	Csnk1e	Csnk1g1	Csnk1g2	Csnk1g3	Csnk2a1	Csnk2a2	Csnk2b	Cspg4	Cspg5	Cspp1	Csrnp1	Csrp1	Csrp2	Cst3	Cst6
Cstf2	Cstf2t	Cstf3	Ctage5	Ctbp1	Ctbp2	Ctbs	Ctc1	Ctcf	Ctdnep1	Ctdp1	Ctdsp1	Ctdsp2	Ctdspl	Ctf1	Ctgf	Cth	Ctif	Ctnna1	Ctnnal1	Ctnnb1	Ctnnbip1	Ctnnd1	Ctps	Ctps2	Ctr9	Ctrb1	Ctsb	Ctsc	Ctsd
Ctsf	Ctsh	Ctsl	Ctso	Ctss	Ctsz	Cttn	Cttnbp2	Cttnbp2nl	Ctxn1	Cubn	Cuedc1	Cul1	Cul2	Cul3	Cul4b	Cul5	Cul9	Cutal	Cutc	Cux1	Cux2	Cwc15	Cwc25	Cwc27	Cwf19l2	Cwh43	Cx3cl1	Cx3cr1	Cxadr
Cxcl1	Cxcl10	Cxcl12	Cxcl16	Cxcl17	Cxcl9	Cxcr4	Cxcr5	Cxxc1	Cxxc4	Cxxc5	Cyb561	Cyb561a3	Cyb561d1	Cyb5a	Cyb5b	Cyb5d2	Cyb5r1	Cyb5r3	Cyb5r4	Cyba	Cycs	Cyfip1	Cygb	Cyhr1	Cyld	Cyp1a1	Cyp1a2	Cyp1b1	Cyp20a1
Cyp26a1	Cyp26b1	Cyp26c1	Cyp27a1	Cyp2ab1	Cyp2b19	Cyp2c55	Cyp2d22	Cyp2d26	Cyp2d34	Cyp2j6	Cyp2j9	Cyp2r1	Cyp2s1	Cyp2u1	Cyp39a1	Cyp3a13	Cyp46a1	Cyp4a29	Cyp4b1	Cyp4f13	Cyp4f14	Cyp4f15	Cyp4f16	Cyp4f17	Cyp4f39	Cyp4f40	Cyp4v3	Cyp51	Cyp8b1
Cypt1	Cyr61	Cystm1	Cyth1	Cyth2	Cyth3	Cytip	Cytl1	D030056L22Rik	D10Jhu81e	D10Wsu102e	D130043K22Rik	D16Ertd472e	D17H6S53E	D17Wsu92e	D1Ertd622e	D2Bwg1423e	D2hgdh	D3Ertd254e	D430041D05Rik	D5Ertd579e	D630023F18Rik	D630036H23Rik	D630039A03Rik	D630045J12Rik	D6Ertd527e	D830044I16Rik	D930048N14Rik	Daam1	Dab1
Dab2	Dab2ip	Dach1	Dact1	Dact2	Dad1	Dag1	Dagla	Daglb	Dalrd3	Dand5	Dao	Dap	Dap3	Dapk1	Dapk2	Dapl1	Dapp1	Dars	Daw1	Daxx	Dazap1	Dazap2	Dazl	Dbf4	Dbi	Dbil5	Dbn1	Dbndd1	Dbndd2
Dbnl	Dbp	Dbr1	Dcaf10	Dcaf12	Dcaf13	Dcaf15	Dcaf17	Dcaf4	Dcaf5	Dcaf7	Dcaf8	Dcakd	Dcbld1	Dcbld2	Dcdc2a	Dchs2	Dck	Dclk2	Dclk3	Dclre1a	Dclre1b	Dcp1a	Dcp1b	Dcp2	Dcpp3	Dcps	Dct	Dctd	Dctn2
Dctn6	Dctpp1	Dcun1d1	Dcun1d2	Dcun1d4	Dcxr	Dda1	Ddah1	Ddb1	Ddb2	Ddc	Ddhd1	Ddhd2	Ddi2	Ddit3	Ddit4	Ddn	Ddo	Ddost	Ddr1	Ddx1	Ddx10	Ddx11	Ddx17	Ddx18	Ddx19a	Ddx19b	Ddx20	Ddx21	Ddx23
Ddx27	Ddx31	Ddx39	Ddx39b	Ddx3x	Ddx3y	Ddx42	Ddx43	Ddx46	Ddx47	Ddx5	Ddx50	Ddx52	Ddx54	Ddx56	Ddx58	Ddx59	Ddx6	Ddx60	Decr1	Decr2	Dedd	Dedd2	Def8	Defb37	Degs1	Degs2	Dek	Dennd1a	Dennd1b
Dennd2a	Dennd2c	Dennd2d	Dennd3	Dennd4a	Dennd4b	Dennd4c	Dennd5a	Dennd5b	Dennd6a	Dennd6b	Denr	Depdc1a	Depdc1b	Depdc5	Depdc7	Dera	Derl1	Des	Desi1	Det1	Dexi	Dffb	Dfna5	Dgat1	Dgat2	Dgcr6	Dgcr8	Dgka	Dgkb
Dgkd	Dgke	Dgkg	Dgkh	Dgkz	Dguok	Dhcr24	Dhcr7	Dhh	Dhodh	Dhps	Dhrs11	Dhrs13	Dhrs3	Dhrs4	Dhrs7	Dhrs9	Dhx15	Dhx16	Dhx29	Dhx32	Dhx33	Dhx34	Dhx35	Dhx37	Dhx40	Dhx8	Diaph1	Diaph2	Diaph3
Dicer1	Dido1	Diexf	Dimt1	Dio1	Dio3	Dip2a	Dip2b	Dip2c	Diras2	Dirc2	Dis3	Dis3l	Dis3l2	Disc1	Dixdc1	Dkc1	Dkk3	Dkk4	Dlat	Dld	Dlg1	Dlg3	Dlg4	Dlg5	Dlgap2	Dlk1	Dll1	Dll3	Dll4
Dlst	Dlx1	Dlx2	Dlx4	Dlx5	Dmap1	Dmbt1	Dmbx1	Dmgdh	Dmrt1	Dmrt3	Dmrta2	Dmtf1	Dmxl1	Dmxl2	Dna2	Dnaaf1	Dnaaf2	Dnaaf5	Dnah17	Dnah2	Dnah5	Dnah6	Dnah7b	Dnaja1	Dnaja2	Dnaja3	Dnaja4	Dnajb1	Dnajb11
Dnajb12	Dnajb14	Dnajb2	Dnajb3	Dnajb4	Dnajb5	Dnajb6	Dnajb7	Dnajb8	Dnajc1	Dnajc10	Dnajc11	Dnajc13	Dnajc15	Dnajc16	Dnajc17	Dnajc19	Dnajc2	Dnajc21	Dnajc22	Dnajc28	Dnajc3	Dnajc4	Dnajc5	Dnajc5b	Dnajc7	Dnajc8	Dnajc9	Dnal1	Dnase1l1
Dnase1l3	Dnase2a	Dnlz	Dnm1	Dnm1l	Dnm2	Dnmbp	Dnmt1	Dnmt3a	Dnmt3b	Dnpep	Dnttip1	Dnttip2	Doc2b	Dock1	Dock11	Dock4	Dock5	Dock6	Dock7	Dock8	Dok1	Dok4	Dok7	Dolpp1	Donson	Dopey1	Dopey2	Dot1l	Dpep1
Dpf1	Dpf3	Dph1	Dph5	Dph6	Dpp4	Dpp8	Dpp9	Dppa3	Dpy19l1	Dpy19l3	Dpy19l4	Dpy30	Dpyd	Dpysl3	Dpysl4	Dpysl5	Dr1	Dram1	Dram2	Drap1	Draxin	Drc1	Drd2	Drd4	Drd5	Drg1	Drg2	Drosha	Dsc1
Dsc2	Dscam	Dscc1	Dscr3	Dse	Dsel	Dsg1c	Dsg2	Dsg3	Dsg4	Dsp	Dst	Dstn	Dstyk	Dtd1	Dtd2	Dtnb	Dtnbp1	Dtwd1	Dtwd2	Dtx3l	Dtx4	Dtymk	Duox2	Duoxa2	Dus1l	Dus2	Dus3l	Dusp1	Dusp11
Dusp12	Dusp14	Dusp16	Dusp18	Dusp2	Dusp22	Dusp23	Dusp27	Dusp28	Dusp3	Dusp4	Dusp5	Dusp6	Dusp7	Dusp8	Dut	Dvl1	Dvl2	Dvl3	Dym	Dync1h1	Dync1i2	Dync1li1	Dync1li2	Dync2h1	Dynll1	Dynll2	Dynlrb1	Dynlt3	Dyrk1a
Dyrk2	Dyrk3	Dyx1c1	Dzip1	Dzip3	E030018B13Rik	E030025P04Rik	E030030I06Rik	E130208F15Rik	E130308A19Rik	E130309D02Rik	E130311K13Rik	E230025N22Rik	E2f1	E2f2	E2f3	E2f4	E2f5	E2f6	E2f7	E2f8	E330009J07Rik	E330021D16Rik	E4f1	ENSMUSG00000111410	Eaf1	Eapp	Ebag9	Ebf1	Ebf2
Ebf3	Ebf4	Ebpl	Ece1	Ece2	Ecel1	Ech1	Echdc1	Echdc2	Echdc3	Echs1	Eci1	Eci2	Eci3	Ect2	Ect2l	Edc3	Edc4	Edem1	Edem3	Edf1	Edn1	Edn2	Edn3	Edrf1	Eea1	Eed	Eef1a1	Eef1akmt1	Eef1akmt2
Eef1akmt3	Eef1b2	Eef2	Eef2k	Eef2kmt	Eefsec	Eepd1	Efcab14	Efcab2	Efcab5	Efcc1	Efemp2	Efhd1	Efhd2	Efna1	Efna2	Efna3	Efna4	Efna5	Efnb1	Efnb2	Efr3a	Efr3b	Efs	Eftud2	Egfr	Egln1	Egln2	Egln3	Egr1
Egr2	Egr3	Egr4	Ehbp1	Ehbp1l1	Ehd1	Ehf	Ehhadh	Ehmt1	Ehmt2	Ei24	Eid1	Eid2	Eid2b	Eid3	Eif1	Eif1a	Eif1ad	Eif1b	Eif2a	Eif2ak1	Eif2ak2	Eif2ak3	Eif2ak4	Eif2b1	Eif2b2	Eif2b3	Eif2b5	Eif2s1	Eif2s2
Eif3a	Eif3c	Eif3d	Eif3e	Eif3f	Eif3g	Eif3i	Eif3j1	Eif4a1	Eif4a2	Eif4b	Eif4e	Eif4e3	Eif4ebp1	Eif4ebp2	Eif4ebp3	Eif4enif1	Eif4g1	Eif4g2	Eif4g3	Eif4h	Eif5	Eif5a	Eif5a2	Eif5b	Eif6	Elac1	Elavl1	Elavl2	Elavl3
Elf2	Elf3	Elf4	Elfn1	Elfn2	Elk3	Elk4	Ell	Ell2	Ell3	Elmo1	Elmo2	Elmo3	Elmod2	Elmod3	Elmsan1	Eloa	Elob	Eloc	Elof1	Elovl1	Elovl3	Elovl5	Elovl6	Elovl7	Elp2	Elp3	Elp4	Emc2	Emc4
Emc7	Emc9	Eme1	Emg1	Emilin3	Eml1	Eml3	Eml4	Eml5	Eml6	Emp1	Emp2	Emp3	Emsy	Emx1	Emx2	En2	Enah	Enc1	Endod1	Endog	Endov	Engase	Enho	Enkur	Eno1	Eno4	Enoph1	Enox1	Enpep
Enpp1	Enpp4	Ensa	Entpd2	Entpd3	Entpd5	Entpd6	Entpd7	Entpd8	Eny2	Eogt	Eomes	Ep300	Ep400	Epas1	Epb41	Epb41l1	Epb41l2	Epb41l3	Epb41l4a	Epb41l4b	Epb41l5	Epc1	Epc2	Epcam	Epdr1	Epg5	Epgn	Epha1	Epha2
Epha4	Epha5	Epha7	Ephb1	Ephb2	Ephb3	Ephb4	Ephb6	Ephx2	Ephx4	Epm2a	Epm2aip1	Epn1	Epn2	Epn3	Epo	Epop	Eprs	Eps15	Eps8	Eps8l1	Eps8l2	Eps8l3	Epsti1	Eral1	Erap1	Erbb2	Erbb3	Erbin	Erc1
Erc2	Ercc1	Ercc4	Ercc5	Ercc6	Ercc6l2	Ereg	Erf	Erfe	Ergic1	Ergic3	Eri1	Eri2	Erich1	Erich2	Erich3	Erich4	Erlin1	Erlin2	Ermard	Ermp1	Ern1	Ern2	Ero1l	Ero1lb	Erp27	Erp29	Erp44	Errfi1	Esco1
Esd	Espn	Esr1	Esr2	Esrp1	Esrp2	Esrra	Esrrg	Esyt1	Esyt2	Esyt3	Etaa1	Etf1	Etfa	Etfb	Etfbkmt	Etfdh	Etfrf1	Etnk1	Etnk2	Ets1	Ets2	Etv3	Etv4	Etv5	Etv6	Eva1a	Eva1b	Eva1c	Evi5
Evi5l	Evl	Evpl	Evx1	Evx2	Ewsr1	Exd2	Exo5	Exoc1	Exoc3	Exoc3l2	Exoc3l4	Exoc4	Exoc6	Exoc6b	Exoc7	Exoc8	Exosc2	Exosc3	Exosc4	Exosc6	Exosc7	Exosc8	Exosc9	Exph5	Ext1	Ext2	Extl2	Extl3	Eya2
Eya3	Eya4	Ezh1	Ezh2	Ezr	F11r	F12	F2r	F2rl1	F3	F8a	Fa2h	Faah	Faap100	Faap20	Faap24	Fabp1	Fabp12	Fabp2	Fabp3	Fabp4	Fabp5	Fabp6	Fabp7	Fadd	Fads1	Fads2	Fads3	Fads6	Faf1
Fah	Fahd1	Faim	Fam102a	Fam102b	Fam103a1	Fam104a	Fam105a	Fam107b	Fam109a	Fam110a	Fam110b	Fam110c	Fam114a1	Fam114a2	Fam117a	Fam117b	Fam118a	Fam118b	Fam120a	Fam120b	Fam120c	Fam122a	Fam124a	Fam126a	Fam129a	Fam129b	Fam129c	Fam131a	Fam131c
Fam133b	Fam135a	Fam136a	Fam13a	Fam13b	Fam149b	Fam159a	Fam159b	Fam160a1	Fam160a2	Fam160b1	Fam160b2	Fam161a	Fam162a	Fam162b	Fam163b	Fam167b	Fam168a	Fam168b	Fam169a	Fam169b	Fam171a1	Fam171a2	Fam171b	Fam172a	Fam173a	Fam173b	Fam174a	Fam174b	Fam184b
Fam185a	Fam186b	Fam189a1	Fam189a2	Fam193a	Fam193b	Fam196a	Fam198b	Fam19a2	Fam19a5	Fam204a	Fam206a	Fam208a	Fam20a	Fam20b	Fam20c	Fam210a	Fam210b	Fam212a	Fam213b	Fam214a	Fam214b	Fam216a	Fam219a	Fam219b	Fam220a	Fam221a	Fam221b	Fam222a	Fam228b
Fam229a	Fam229b	Fam234a	Fam234b	Fam25c	Fam26f	Fam35a	Fam3b	Fam3c	Fam43a	Fam43b	Fam45a	Fam46a	Fam46b	Fam46c	Fam49b	Fam53a	Fam53b	Fam53c	Fam57a	Fam58b	Fam60a	Fam69a	Fam69b	Fam69c	Fam71a	Fam76a	Fam78a	Fam78b	Fam81a
Fam83a	Fam83b	Fam83c	Fam83d	Fam83e	Fam83f	Fam83g	Fam83h	Fam84a	Fam84b	Fam89a	Fam8a1	Fam91a1	Fam92a	Fam96b	Fam98b	Fam98c	Fancc	Fance	Fancf	Fancg	Fancl	Fancm	Fank1	Fap	Far1	Far2	Farp1	Farp2	Farsb
Fas	Fasn	Fastk	Fastkd1	Fastkd2	Fastkd3	Fat1	Fat4	Fau	Faxc	Fbl	Fblim1	Fbln1	Fbln7	Fbn2	Fbp1	Fbp2	Fbrs	Fbrsl1	Fbxl12	Fbxl14	Fbxl15	Fbxl16	Fbxl17	Fbxl18	Fbxl19	Fbxl20	Fbxl21	Fbxl22	Fbxl3
Fbxl4	Fbxl5	Fbxl6	Fbxl7	Fbxo10	Fbxo11	Fbxo15	Fbxo2	Fbxo21	Fbxo22	Fbxo25	Fbxo27	Fbxo3	Fbxo30	Fbxo31	Fbxo32	Fbxo34	Fbxo38	Fbxo4	Fbxo41	Fbxo42	Fbxo43	Fbxo45	Fbxo46	Fbxo47	Fbxo48	Fbxo5	Fbxo6	Fbxo7	Fbxo9
Fbxw11	Fbxw17	Fbxw2	Fbxw4	Fbxw5	Fbxw7	Fbxw8	Fbxw9	Fcamr	Fcgbp	Fcgr4	Fcgrt	Fcho1	Fcho2	Fchsd1	Fchsd2	Fcrlb	Fdft1	Fdx1	Fdx1l	Fdxacb1	Fdxr	Fech	Fem1b	Fem1c	Fer1l6	Fermt1	Fermt2	Fes	Fev
Fez1	Fez2	Fezf1	Fezf2	Ffar4	Fgd2	Fgd3	Fgd4	Fgd6	Fgf12	Fgf15	Fgf18	Fgf21	Fgf3	Fgf9	Fgfbp1	Fgfbp3	Fgfr1	Fgfr2	Fgfr3	Fgfr4	Fgfrl1	Fggy	Fgl1	Fgl2	Fgr	Fh1	Fhad1	Fhdc1	Fhit
Fhl1	Fhl2	Fhl3	Fhod1	Fhod3	Fibcd1	Fibp	Ficd	Fig4	Fignl1	Fignl2	Filip1	Fip1l1	Fis1	Fitm2	Fjx1	Fkbp1a	Fkbp1b	Fkbp2	Fkbp3	Fkbp4	Fkbp5	Fkbp8	Fkbp9	Fkrp	Fktn	Flcn	Flna	Flnb	Flot1
Flot2	Flrt1	Flrt2	Flrt3	Flt1	Flt3	Flt4	Flywch1	Flywch2	Fmc1	Fmn1	Fmnl1	Fmnl2	Fmnl3	Fmo1	Fmo4	Fmo5	Fmod	Fmr1	Fnbp1	Fnbp1l	Fnbp4	Fndc1	Fndc10	Fndc3a	Fndc3b	Fndc4	Fndc5	Fnip1	Fnip2
Fnta	Fntb	Focad	Fos	Fosb	Fosl1	Fosl2	Foxa1	Foxa2	Foxa3	Foxb1	Foxc1	Foxc2	Foxd1	Foxd2	Foxd3	Foxd4	Foxe1	Foxe3	Foxf1	Foxf2	Foxi3	Foxj2	Foxj3	Foxk1	Foxk2	Foxl2	Foxm1	Foxn1	Foxn2
Foxn3	Foxn4	Foxo1	Foxo3	Foxo6	Foxp1	Foxp2	Foxp4	Foxq1	Fpgs	Fpgt	Fpr-rs7	Fra10ac1	Fras1	Frat1	Frat2	Frg1	Frk	Frmd4b	Frmd5	Frmd6	Frmd8	Frmpd1	Frrs1	Frrs1l	Frs2	Frs3	Fry	Fryl	Fscn1
Fsd1l	Fst	Fstl3	Fstl4	Ftcd	Fth1	Ftl1	Fubp1	Fubp3	Fuca1	Fuca2	Fuk	Fuom	Furin	Fus	Fut1	Fut11	Fut2	Fut4	Fut8	Fut9	Fxn	Fxr1	Fxr2	Fxyd3	Fyb	Fyb2	Fyco1	Fyn	Fyttd1
Fzd1	Fzd10	Fzd2	Fzd3	Fzd4	Fzd5	Fzd6	Fzd7	Fzd8	Fzd9	Fzr1	G0s2	G2e3	G3bp1	G3bp2	G430095P16Rik	G6b	G6pc	G6pc3	G6pdx	Gaa	Gab1	Gab2	Gabarap	Gabarapl1	Gabarapl2	Gabbr1	Gabbr2	Gabpb1	Gabpb2
Gabra5	Gabrd	Gad1	Gad2	Gadd45a	Gadd45b	Gadd45g	Gadd45gip1	Gak	Gal3st1	Galc	Gale	Galk1	Galm	Galns	Galnt1	Galnt10	Galnt11	Galnt12	Galnt13	Galnt16	Galnt2	Galnt3	Galnt4	Galnt5	Galnt6	Galnt7	Galnt9	Galr2	Galr3
Galt	Gamt	Gan	Ganc	Gapdh	Gapvd1	Gar1	Garem1	Garnl3	Gars	Gas1	Gas2l1	Gas2l3	Gas6	Gata2	Gata4	Gata5	Gata6	Gatad1	Gatad2a	Gatad2b	Gatb	Gatc	Gatd1	Gatsl2	Gba2	Gbe1	Gbf1	Gbp2	Gbp5
Gbp6	Gbp7	Gbx1	Gbx2	Gca	Gcat	Gcc1	Gcc2	Gcdh	Gcfc2	Gcgr	Gch1	Gchfr	Gclc	Gclm	Gcm1	Gcnt1	Gcnt2	Gcnt3	Gcnt4	Gcom1	Gcsam	Gcsh	Gda	Gde1	Gdf15	Gdf7	Gdi1	Gdi2	Gdpd1
Gdpd5	Gem	Gemin5	Gemin6	Gemin7	Get4	Gfap	Gfi1	Gfi1b	Gfm2	Gfod1	Gfod2	Gfpt1	Gfra4	Gga1	Ggact	Ggct	Ggh	Ggn	Ggnbp2	Ggt6	Ghdc	Ghitm	Ghr	Ghrhr	Gid4	Gid8	Gigyf2	Gimap3	Gimap5
Gin1	Ginm1	Gins1	Gins2	Gins3	Gip	Gipc1	Gipc2	Gipc3	Git1	Gja3	Gja4	Gja5	Gjb1	Gjb2	Gjb3	Gjb6	Gjc1	Gjc2	Gjd3	Gk	Gk5	Gkap1	Glcci1	Glce	Glg1	Gli2	Gli3	Glipr2	Glis1
Glis2	Glis3	Glmn	Glo1	Glrb	Glrx	Glrx2	Glrx3	Glrx5	Gls	Gls2	Glt1d1	Glt28d2	Gltp	Glud1	Glul	Glycam1	Glyctk	Gm10073	Gm10076	Gm10134	Gm10198	Gm10203	Gm10269	Gm10277	Gm10300	Gm10309	Gm10320	Gm10322	Gm10384
Gm10428	Gm10447	Gm10518	Gm10549	Gm10563	Gm10604	Gm10642	Gm10644	Gm10718	Gm10767	Gm10775	Gm10778	Gm10972	Gm11027	Gm11042	Gm11084	Gm11099	Gm11111	Gm11127	Gm11168	Gm11214	Gm11437	Gm12184	Gm12216	Gm12253	Gm12689	Gm12830	Gm13090	Gm13420	Gm14025
Gm14137	Gm14496	Gm16253	Gm16286	Gm1661	Gm1673	Gm17018	Gm17949	Gm20388	Gm20390	Gm20422	Gm20431	Gm20441	Gm20458	Gm20498	Gm20503	Gm20518	Gm20521	Gm20605	Gm20696	Gm2115	Gm21969	Gm21985	Gm21987	Gm2310	Gm266	Gm26920	Gm27027	Gm28035	Gm28040
Gm28042	Gm28048	Gm28051	Gm28230	Gm28551	Gm2a	Gm3336	Gm340	Gm3415	Gm3443	Gm35060	Gm35315	Gm35911	Gm3646	Gm36864	Gm37240	Gm38394	Gm42517	Gm42957	Gm43517	Gm43552	Gm43786	Gm438	Gm4450	Gm44973	Gm45623	Gm45717	Gm45799	Gm45871	Gm4952
Gm5093	Gm5114	Gm5148	Gm5218	Gm525	Gm5269	Gm5294	Gm5426	Gm5447	Gm5464	Gm5622	Gm572	Gm6268	Gm6525	Gm6657	Gm6741	Gm7075	Gm7247	Gm7334	Gm813	Gm826	Gm8439	Gm8444	Gm8888	Gm8973	Gm9242	Gm933	Gm9376	Gm960	Gm973
Gm9747	Gm9817	Gm9833	Gm9887	Gm9913	Gm9920	Gm9922	Gm9945	Gm9949	Gm996	Gm9964	Gm9970	Gmcl1	Gmds	Gmeb1	Gmeb2	Gmfb	Gmfg	Gmip	Gmnn	Gmppb	Gmpr	Gmps	Gna11	Gna13	Gna14	Gnai1	Gnai2	Gnai3	Gnal
Gnao1	Gnaq	Gnas	Gnat2	Gnaz	Gnb1	Gnb1l	Gne	Gng10	Gng11	Gng12	Gng13	Gng4	Gng5	Gng7	Gngt2	Gnl1	Gnpat	Gnpda1	Gnpda2	Gnpnat1	Gnptab	Gnptg	Gns	Golga1	Golga2	Golga3	Golga4	Golga5	Golga7
Golga7b	Golgb1	Golim4	Golm1	Golph3	Golph3l	Gon4l	Gopc	Gorab	Gorasp1	Gorasp2	Gosr1	Gosr2	Got2	Gp1bb	Gp5	Gp9	Gpa33	Gpaa1	Gpam	Gpat3	Gpat4	Gpatch1	Gpatch11	Gpatch2	Gpatch2l	Gpatch4	Gpatch8	Gpbp1	Gpbp1l1
Gpc1	Gpc4	Gpc6	Gpcpd1	Gpd1	Gpd1l	Gpd2	Gphn	Gpi1	Gpnmb	Gpr107	Gpr12	Gpr132	Gpr135	Gpr137c	Gpr146	Gpr150	Gpr153	Gpr155	Gpr156	Gpr157	Gpr160	Gpr161	Gpr176	Gpr180	Gpr183	Gpr19	Gpr20	Gpr21	Gpr25
Gpr27	Gpr3	Gpr35	Gpr37l1	Gpr39	Gpr4	Gpr62	Gpr63	Gpr68	Gpr84	Gpr88	Gprc5a	Gprc5b	Gprc5c	Gprc6a	Gprin1	Gprin3	Gps2	Gpsm1	Gpsm2	Gpsm3	Gpt	Gpt2	Gpx1	Gpx2	Gpx3	Gpx4	Gpx5	Gpx7	Gramd1a
Gramd1b	Gramd1c	Gramd2	Gramd3	Gramd4	Grap	Grap2	Grasp	Grb10	Grb14	Grb2	Grb7	Grcc10	Greb1	Greb1l	Grem1	Grhl1	Grhl2	Grhl3	Grhpr	Grid1	Grid2	Grid2ip	Grik3	Grik4	Grin2a	Grin2b	Grin2c	Grin2d	Grin3a
Grin3b	Grina	Grip1	Grk2	Grk3	Grk4	Grk5	Grk6	Grm4	Grm6	Grn	Grpel2	Grpr	Grrp1	Grsf1	Grtp1	Grwd1	Grxcr1	Gsap	Gsc	Gsc2	Gsdmd	Gse1	Gsg1	Gsg1l	Gsk3a	Gsk3b	Gsn	Gspt1	Gsr
Gss	Gsta1	Gsta3	Gsta4	Gstm1	Gstm3	Gstm4	Gstm5	Gstm6	Gstm7	Gsto1	Gsto2	Gstp1	Gstp2	Gstp3	Gstt2	Gstz1	Gsx1	Gtf2a1	Gtf2a2	Gtf2b	Gtf2e2	Gtf2f2	Gtf2h2	Gtf2h4	Gtf2h5	Gtf2i	Gtf2ird1	Gtf2ird2	Gtf3a
Gtf3c2	Gtf3c3	Gtf3c5	Gtf3c6	Gtpbp1	Gtpbp2	Gtpbp3	Gtpbp4	Gtpbp6	Gtpbp8	Gtsf1	Guca1a	Guca2a	Gucd1	Gucy2c	Gucy2d	Guf1	Guk1	Gusb	Gxylt1	Gxylt2	Gyg	Gypa	H13	H1f0	H1fx	H2-Ab1	H2-D1	H2-Eb1	H2-K1
H2-Ke6	H2-M3	H2-Oa	H2-Q1	H2-Q2	H2-T24	H2-T3	H2afj	H2afv	H2afx	H2afy	H2afy2	H2afz	H3f3a	H3f3b	H60c	H6pd	Haao	Hacd1	Hacd2	Hacd3	Hace1	Hacl1	Hadh	Hadha	Hand1	Hand2	Hao2	Hapln2	Hapln4
Harbi1	Has2	Has3	Haus2	Haus3	Haus4	Haus6	Hbegf	Hbp1	Hbs1l	Hc	Hcar2	Hccs	Hcfc2	Hcn2	Hcn4	Hcrtr1	Hdac1	Hdac11	Hdac2	Hdac4	Hdac5	Hdac6	Hdac7	Hdc	Hddc2	Hddc3	Hdgf	Hdgfl2	Hdgfl3
Hdhd2	Hdhd3	Hdhd5	Hdlbp	Heatr1	Heatr3	Heatr5a	Heatr6	Hebp2	Heca	Hectd1	Hectd2	Hectd3	Hectd4	Hecw2	Heg1	Helb	Helq	Helt	Helz	Hemk1	Hepacam	Hepacam2	Herc2	Herc3	Herc6	Herpud1	Herpud2	Hes1	Hes2
Hes3	Hes5	Hes6	Hes7	Hesx1	Hexa	Hexb	Hexim1	Hexim2	Hey1	Hey2	Heyl	Hfe	Hfe2	Hgd	Hgfac	Hgh1	Hgsnat	Hhat	Hhex	Hhipl1	Hhipl2	Hibadh	Hibch	Hic1	Hic2	Hid1	Hif1a	Hif1an	Hif3a
Higd1a	Higd1c	Higd2a	Hikeshi	Hilpda	Hils1	Hinfp	Hint1	Hint2	Hint3	Hip1r	Hipk1	Hipk2	Hipk3	Hirip3	Hist1h1d	Hist1h2ah	Hist1h2bc	Hist1h2bj	Hist1h2bl	Hist1h2bn	Hist1h3a	Hist1h3e	Hist1h4b	Hist1h4d	Hist1h4h	Hist1h4n	Hist2h2ac	Hist2h2bb	Hist2h4
Hist3h2a	Hist4h4	Hivep1	Hivep2	Hivep3	Hjurp	Hk1	Hk2	Hkdc1	Hlcs	Hltf	Hmces	Hmg20a	Hmg20b	Hmga1	Hmga1-rs1	Hmga2	Hmgb1	Hmgb3	Hmgcl	Hmgcr	Hmgcs1	Hmgcs2	Hmgn1	Hmgxb3	Hmgxb4	Hmox2	Hmx1	Hmx3	Hn1l
Hnf1a	Hnf1b	Hnf4a	Hnf4g	Hnrnpa0	Hnrnpa1	Hnrnpa3	Hnrnpab	Hnrnpc	Hnrnpdl	Hnrnpf	Hnrnph1	Hnrnph3	Hnrnpk	Hnrnpl	Hnrnpll	Hnrnpr	Hnrnpu	Hnrnpul1	Hnrnpul2	Homer1	Homer2	Homer3	Homez	Hook1	Hook2	Hopx	Hoxa1	Hoxa10	Hoxa13
Hoxa4	Hoxa5	Hoxa7	Hoxa9	Hoxb13	Hoxb2	Hoxb4	Hoxb5	Hoxb7	Hoxb8	Hoxb9	Hoxd1	Hoxd10	Hoxd11	Hoxd12	Hoxd13	Hoxd3	Hoxd8	Hp1bp3	Hpcal1	Hpd	Hpdl	Hpf1	Hpgd	Hpgds	Hprt	Hps1	Hps3	Hps4	Hps5
Hps6	Hpse	Hpse2	Hr	Hras	Hrasls5	Hrc	Hrh1	Hrh3	Hrk	Hs1bp3	Hs2st1	Hs3st1	Hs3st2	Hs3st3a1	Hs3st3b1	Hs3st4	Hs3st6	Hs6st1	Hs6st3	Hsbp1l1	Hscb	Hsd11b2	Hsd17b11	Hsd17b12	Hsd17b13	Hsd17b2	Hsd17b4	Hsd17b7	Hsd3b3
Hsd3b7	Hsdl1	Hsdl2	Hsf1	Hsf2	Hsf2bp	Hsf4	Hsp90aa1	Hsp90ab1	Hspa12a	Hspa12b	Hspa13	Hspa1b	Hspa2	Hspa4	Hspa4l	Hspa8	Hspa9	Hspb6	Hspbp1	Hspd1	Hspg2	Hsph1	Htatip2	Htatsf1	Htr1d	Htr4	Htr6	Htra1	Htra2
Htra3	Htra4	Htt	Hunk	Hus1	Hyal1	Hyal2	Hyal3	Hyal6	Hykk	Hyls1	Hyou1	Iah1	Iapp	Iars2	Iba57	Ibtk	Ica1	Ica1l	Icam4	Icam5	Ice1	Ice2	Ick	Icmt	Icosl	Id1	Id2	Id3	Id4
Ide	Idh1	Idh2	Idh3a	Idh3b	Idh3g	Ido1	Ido2	Ier2	Ier3	Ier3ip1	Ier5	Ier5l	Iffo2	Ifi27	Ifi27l2b	Ifih1	Ifit3	Ifitm1	Ifitm3	Ifna13	Ifnar1	Ifne	Ifngr1	Ifngr2	Ifnl2	Ifnlr1	Ifrd1	Ifrd2	Ift172
Ift22	Ift43	Ift52	Ift81	Ift88	Igdcc3	Igdcc4	Igf1r	Igf2	Igf2bp1	Igf2bp2	Igf2bp3	Igf2r	Igfbp3	Igfbp4	Igfbp5	Igfbp7	Igfbpl1	Igfn1	Ighmbp2	Igip	Igsf11	Igsf21	Igsf3	Igsf5	Igsf8	Igsf9	Igsf9b	Ihh	Ikbkb
Ikbke	Ikzf1	Ikzf2	Ikzf3	Ikzf5	Il10rb	Il11	Il11ra1	Il12rb2	Il13ra1	Il15	Il15ra	Il17b	Il17c	Il17d	Il17ra	Il17rc	Il17rd	Il17re	Il1f10	Il1r1	Il1rap	Il1rl2	Il1rn	Il20rb	Il22ra1	Il24	Il33	Il34	Il3ra
Il4i1	Il4ra	Il6	Il6ra	Il6st	Il7	Ildr1	Ilf2	Ilf3	Ilk	Ilkap	Ilvbl	Immp1l	Immp2l	Immt	Impa1	Impa2	Impad1	Impdh1	Ina	Inafm1	Inafm2	Incenp	Inf2	Ing1	Ing2	Ing3	Ing5	Inhbb	Inip
Ino80	Ino80c	Ino80d	Inpp1	Inpp4a	Inpp5a	Inpp5b	Inpp5e	Inpp5f	Inpp5j	Inpp5k	Inppl1	Insig2	Insl3	Insl6	Insm1	Insm2	Insr	Insrr	Ints10	Ints11	Ints12	Ints13	Ints14	Ints2	Ints3	Ints4	Ints5	Ints6	Ints6l
Ints7	Ints8	Ints9	Intu	Ip6k1	Ip6k2	Ipmk	Ipo11	Ipo5	Ipo7	Ipo8	Ipo9	Ipp	Ippk	Iqcb1	Iqcc	Iqcd	Iqce	Iqcg	Iqch	Iqcj	Iqck	Iqgap1	Iqgap2	Iqsec1	Iqsec2	Irak1bp1	Irak2	Irak3	Irak4
Ireb2	Irf1	Irf2	Irf2bp1	Irf2bp2	Irf2bpl	Irf3	Irf5	Irf6	Irf7	Irf8	Irf9	Irgm1	Irgm2	Irgq	Irs1	Irs2	Irs3	Irx1	Irx2	Irx3	Irx4	Irx5	Isca1	Isg15	Isg20	Isg20l2	Isl1	Islr2	Ism1
Ism2	Isoc1	Isoc2a	Ist1	Isx	Isy1	Isyna1	Itch	Itfg1	Itfg2	Itga1	Itga2	Itga2b	Itga3	Itga5	Itga6	Itga7	Itga8	Itgam	Itgav	Itgax	Itgb1	Itgb1bp1	Itgb3	Itgb3bp	Itgb4	Itgb5	Itgb6	Itgb7	Itih5
Itln1	Itm2b	Itm2c	Itpk1	Itpka	Itpkb	Itpkc	Itpr1	Itpr2	Itpr3	Itpripl1	Itpripl2	Itsn1	Itsn2	Ivns1abp	Iws1	Izumo1r	Izumo2	Izumo4	Jade1	Jade2	Jade3	Jag1	Jag2	Jagn1	Jak1	Jak2	Jak3	Jakmip1	Jakmip3
Jam2	Jarid2	Jazf1	Jdp2	Jmjd1c	Jmjd6	Jmjd8	Jmy	Josd1	Jph1	Jph2	Jph3	Jph4	Jpt1	Jrk	Jrkl	Jtb	Jun	Junb	Jund	Jup	Kank1	Kank2	Kank4	Kansl1	Kansl1l	Kansl2	Kansl3	Kat14	Kat2b
Kat5	Kat6a	Kat6b	Kat7	Kat8	Katna1	Katnal1	Katnbl1	Kazald1	Kazn	Kbtbd11	Kbtbd13	Kbtbd2	Kbtbd6	Kbtbd7	Kbtbd8	Kcmf1	Kcna3	Kcna7	Kcnab3	Kcnb1	Kcnb2	Kcnc1	Kcnc3	Kcnc4	Kcnd3	Kcne3	Kcnf1	Kcng1	Kcng2
Kcng3	Kcng4	Kcnh1	Kcnh2	Kcnh3	Kcnh6	Kcnj11	Kcnj12	Kcnj2	Kcnj4	Kcnj9	Kcnk1	Kcnk10	Kcnk12	Kcnk13	Kcnk15	Kcnk16	Kcnk2	Kcnk3	Kcnk4	Kcnk5	Kcnk6	Kcnk9	Kcnma1	Kcnmb3	Kcnmb4	Kcnn3	Kcnn4	Kcnq1	Kcnq2
Kcnq3	Kcnq4	Kcnrg	Kcns1	Kcns2	Kcnt1	Kcnv2	Kctd1	Kctd10	Kctd11	Kctd12	Kctd13	Kctd14	Kctd15	Kctd17	Kctd2	Kctd20	Kctd21	Kctd3	Kctd5	Kctd6	Kctd9	Kdelc2	Kdelr1	Kdelr2	Kdelr3	Kdf1	Kdm1a	Kdm1b	Kdm2a
Kdm2b	Kdm3a	Kdm3b	Kdm4a	Kdm4b	Kdm4c	Kdm5a	Kdm5b	Kdm5d	Kdm6b	Kdm7a	Kdm8	Kdsr	Keap1	Khdc1a	Khdc3	Khdrbs1	Khdrbs3	Khk	Khsrp	Kidins220	Kif11	Kif12	Kif13a	Kif13b	Kif16b	Kif17	Kif19a	Kif1b	Kif1bp
Kif1c	Kif20b	Kif21a	Kif21b	Kif23	Kif26a	Kif26b	Kif27	Kif2a	Kif3c	Kif5b	Kif7	Kifap3	Kifc2	Kifc3	Kin	Kiss1r	Kit	Kitl	Kiz	Kl	Klc1	Klc2	Klc3	Klf1	Klf10	Klf11	Klf13	Klf14	Klf15
Klf16	Klf2	Klf3	Klf4	Klf5	Klf6	Klf7	Klf9	Klhdc1	Klhdc10	Klhdc2	Klhdc3	Klhdc4	Klhdc7a	Klhdc7b	Klhdc8a	Klhl11	Klhl12	Klhl15	Klhl18	Klhl2	Klhl20	Klhl21	Klhl22	Klhl23	Klhl24	Klhl25	Klhl26	Klhl29	Klhl30
Klhl31	Klhl32	Klhl35	Klhl36	Klhl40	Klhl42	Klhl5	Klhl7	Klhl8	Klhl9	Klrb1a	Klrb1b	Klrb1c	Klrg2	Kmt2a	Kmt2b	Kmt2c	Kmt2d	Kmt2e	Kmt5a	Kmt5b	Kmt5c	Kpna1	Kpna2	Kpna3	Kpna4	Kpna6	Kpnb1	Kras	Krba1
Krcc1	Kremen1	Kremen2	Kri1	Krr1	Krt10	Krt12	Krt15	Krt18	Krt19	Krt20	Krt222	Krt23	Krt36	Krt42	Krt7	Krt78	Krt8	Krt80	Krt83	Krt84	Krtap24-1	Krtap26-1	Krtap27-1	Krtap28-13	Krtap3-1	Krtap5-3	Krtap5-5	Krtcap2	Krtcap3
Krtdap	Ksr1	Ksr2	Kti12	Ktn1	Kxd1	Ky	Kyat1	Kyat3	L1cam	L3hypdh	L3mbtl1	L3mbtl3	L3mbtl4	Lactb	Lactb2	Lactbl1	Lad1	Lag3	Lair1	Lama2	Lama3	Lama5	Lamb1	Lamc1	Lamc2	Lamp1	Lamtor1	Lamtor3	Lamtor4
Lamtor5	Lancl1	Lancl2	Lancl3	Lap3	Laptm4a	Laptm4b	Large1	Large2	Larp1	Larp1b	Larp4	Larp4b	Larp6	Larp7	Lars	Lars2	Lasp1	Lat	Lats1	Lats2	Lbh	Lbp	Lbr	Lbx1	Lca5l	Lck	Lclat1	Lcmt1	Lcor
Lcorl	Lcp1	Lctl	Ldah	Ldb1	Ldb3	Ldha	Ldlr	Ldlrad1	Ldlrad2	Ldlrad3	Ldlrad4	Ldlrap1	Leap2	Lef1	Lefty1	Lekr1	Lemd1	Lemd2	Lemd3	Leng8	Leng9	Leo1	Leprot	Leprotl1	Letm1	Letm2	Letmd1	Lexm	Lfng
Lgals1	Lgals12	Lgals2	Lgals3	Lgals3bp	Lgals4	Lgals7	Lgals8	Lgals9	Lgalsl	Lgi1	Lgi2	Lgmn	Lgr4	Lgr5	Lgsn	Lhfp	Lhfpl2	Lhpp	Lhx1	Lhx2	Lhx3	Lhx4	Lhx5	Lhx8	Lif	Lifr	Lig3	Lig4	Lima1
Limch1	Limd1	Limk1	Limk2	Lims1	Lims2	Lin28b	Lin37	Lin52	Lin54	Lin7a	Lin7b	Lin7c	Lin9	Lingo1	Lingo2	Lingo3	Lins1	Lipc	Lipe	Lipg	Liph	Lipt1	Lipt2	Litaf	Lix1	Lix1l	Llgl1	Llgl2	Llph
Lman1	Lman2l	Lmbr1	Lmbr1l	Lmbrd1	Lmbrd2	Lmcd1	Lmf1	Lmf2	Lmln	Lmna	Lmnb1	Lmnb2	Lmo1	Lmo4	Lmod2	Lmod3	Lmtk2	Lmx1a	Lmx1b	Lnpep	Lnpk	Lnx1	Lnx2	Lonp1	Lonp2	Lonrf1	Lonrf2	Lonrf3	Lor
Loxl4	Lpar1	Lpar3	Lpar5	Lpar6	Lpcat1	Lpcat2	Lpcat2b	Lpcat3	Lpcat4	Lpgat1	Lpin1	Lpin2	Lpin3	Lpl	Lpo	Lpp	Lpxn	Lrat	Lrba	Lrch1	Lrch3	Lrcol1	Lrfn1	Lrfn2	Lrfn3	Lrfn4	Lrg1	Lrif1	Lrig1
Lrig2	Lrig3	Lrmp	Lrp1	Lrp10	Lrp11	Lrp12	Lrp2	Lrp2bp	Lrp3	Lrp4	Lrp5	Lrp6	Lrp8	Lrpap1	Lrpprc	Lrrc1	Lrrc10b	Lrrc14	Lrrc17	Lrrc19	Lrrc20	Lrrc24	Lrrc26	Lrrc27	Lrrc28	Lrrc3	Lrrc31	Lrrc3b	Lrrc4
Lrrc41	Lrrc42	Lrrc47	Lrrc51	Lrrc58	Lrrc59	Lrrc61	Lrrc66	Lrrc75a	Lrrc75b	Lrrc8a	Lrrc8b	Lrrc8c	Lrrc8d	Lrrcc1	Lrrd1	Lrrfip1	Lrrfip2	Lrriq3	Lrrk1	Lrrk2	Lrrn4	Lrrtm1	Lrsam1	Lsm10	Lsm11	Lsm12	Lsm14a	Lsm14b	Lsm2
Lsm3	Lsm4	Lsm5	Lsm6	Lsm8	Lsr	Lss	Lta	Lta4h	Ltb	Ltb4r2	Ltbp1	Ltbp2	Ltbp4	Ltbr	Ltc4s	Ltk	Ltn1	Luc7l	Luc7l2	Luc7l3	Lurap1l	Luzp1	Lxn	Ly6e	Ly6g6e	Ly6g6f	Ly6h	Ly6k	Ly6l
Ly75	Lyg1	Lyl1	Lyn	Lynx1	Lypd1	Lypd6	Lypd6b	Lypd8	Lypla1	Lypla2	Lyrm1	Lyrm2	Lyrm4	Lyrm7	Lyrm9	Lysmd2	Lysmd3	Lysmd4	Lyst	Lyve1	Lyzl4	Lzic	Lztfl1	Lztr1	Lzts2	Lzts3	Maats1	Mab21l1	Mab21l2
Mab21l3	Macf1	Macrod1	Macrod2	Mad1l1	Mad2l1	Mad2l1bp	Mad2l2	Maea	Maf	Mafa	Mafb	Maff	Mafk	Mageb3	Magi1	Magi3	Magoh	Magohb	Maip1	Mal	Mal2	Mall	Malsu1	Malt1	Maml1	Maml3	Mamstr	Man1a	Man1a2
Man1b1	Man1c1	Man2a1	Man2a2	Man2b1	Man2b2	Man2c1	Manba	Manbal	Manea	Maneal	Manf	Mansc1	Mansc4	Maoa	Map10	Map1a	Map1b	Map1lc3a	Map1lc3b	Map1s	Map2k1	Map2k2	Map2k3	Map2k4	Map2k5	Map2k6	Map2k7	Map3k1	Map3k10
Map3k11	Map3k13	Map3k14	Map3k2	Map3k20	Map3k21	Map3k3	Map3k4	Map3k5	Map3k6	Map3k7	Map3k7cl	Map3k8	Map3k9	Map4	Map4k1	Map4k2	Map4k3	Map4k4	Map4k5	Map6	Map6d1	Map7	Map7d1	Map7d2	Mapk1	Mapk12	Mapk13	Mapk14	Mapk1ip1
Mapk1ip1l	Mapk3	Mapk4	Mapk6	Mapk8	Mapk9	Mapkap1	Mapkapk2	Mapkapk3	Mapkapk5	Mapkbp1	Mapre1	Mapre2	Mapre3	Mapt	45352	45353	45353	45354	45357	45358	45359	45360	Marcks	Marcksl1	Marf1	Mark1	Mark2	Mark3	Mark4
Mars	Mars2	Marveld1	Marveld2	Marveld3	Mast2	Mast3	Mast4	Mastl	Mat2a	Mat2b	Matn2	Matr3	Mavs	Max	Maz	Mb21d1	Mb21d2	Mbd2	Mbd3	Mblac1	Mblac2	Mbnl1	Mbnl2	Mbnl3	Mboat1	Mboat2	Mboat4	Mboat7	Mbp
Mbtps1	Mbtps2	Mcam	Mcat	Mcc	Mccc1	Mcee	Mcf2l	Mcfd2	Mchr1	Mcidas	Mcl1	Mcm3ap	Mcm8	Mcm9	Mcmbp	Mcoln1	Mcoln2	Mcph1	Mcrip1	Mcrip2	Mcrs1	Mctp2	Mcts2	Mcu	Mcub	Mcur1	Mdfic	Mdga1	Mdh1
Mdm2	Mdm4	Mdp1	Me2	Me3	Meaf6	Mecom	Mecp2	Mecr	Med1	Med11	Med12	Med12l	Med13	Med13l	Med14	Med15	Med16	Med17	Med18	Med21	Med23	Med24	Med26	Med28	Med31	Med4	Med6	Med9	Mef2a
Mef2c	Mef2d	Megf11	Megf6	Megf8	Megf9	Meis1	Meis2	Memo1	Men1	Meox1	Mep1a	Mep1b	Mepce	Mertk	Mesd	Mesp1	Met	Metap1	Metap1d	Metap2	Metrn	Metrnl	Mettl14	Mettl16	Mettl17	Mettl2	Mettl21a	Mettl22	Mettl24
Mettl25	Mettl26	Mettl7a1	Mettl7a2	Mettl7b	Mettl9	Mex3a	Mex3b	Mex3c	Mex3d	Mfap3l	Mff	Mfge8	Mfhas1	Mfn1	Mfn2	Mfrp	Mfsd1	Mfsd12	Mfsd13a	Mfsd14a	Mfsd14b	Mfsd2a	Mfsd3	Mfsd4a	Mfsd4b2	Mfsd4b3	Mfsd4b4	Mfsd5	Mfsd6
Mfsd6l	Mfsd7a	Mfsd7b	Mfsd9	Mga	Mgam	Mgat1	Mgat2	Mgat3	Mgat4a	Mgat4b	Mgat4e	Mgat5	Mgea5	Mgll	Mgme1	Mgmt	Mgrn1	Mgst1	Mgst2	Mgst3	Mia3	Mib1	Mib2	Mical1	Mical2	Mical3	Micalcl	Micall1	Micall2
Micu1	Micu3	Mid1	Mid1ip1	Mid2	Midn	Mief1	Mief2	Mien1	Mier1	Mier2	Mier3	Mif	Mif4gd	Miga1	Miga2	Miip	Mindy1	Mindy2	Mindy3	Mindy4	Mink1	Minos1	Minpp1	Mios	Mipep	Mipol1	Mis12	Mis18a	Mis18bp1
Misp	Mitd1	Mitf	Mixl1	Mki67	Mkks	Mkl1	Mkl2	Mkln1	Mknk2	Mkrn1	Mkrn2	Mks1	Mkx	Mlana	Mlec	Mlf1	Mlf2	Mlh3	Mlkl	Mllt1	Mllt10	Mllt3	Mllt6	Mlph	Mlst8	Mlx	Mlxip	Mlxipl	Mlycd
Mmaa	Mmab	Mmachc	Mmadhc	Mmd	Mmgt1	Mmp14	Mmp15	Mmp17	Mmp23	Mmp24	Mmp28	Mmrn1	Mms22l	Mn1	Mnat1	Mnd1	Mnt	Mnx1	Moap1	Mob1a	Mob1b	Mob2	Mob3b	Mob3c	Mob4	Mocos	Mocs1	Mocs2	Mocs3
Mogat1	Mogat2	Mogs	Mon1a	Mon1b	Mon2	Morc1	Morc2a	Morc3	Morf4l1	Morf4l2	Morn3	Mos	Mospd1	Mospd2	Mospd3	Mov10	Mpc1	Mpc2	Mpdu1	Mpdz	Mpeg1	Mpg	Mphosph6	Mphosph8	Mphosph9	Mpi	Mpnd	Mpp2	Mpp5
Mpp6	Mpp7	Mppe1	Mprip	Mpst	Mpv17l	Mpv17l2	Mpzl1	Mpzl2	Mpzl3	Mras	Mrc1	Mreg	Mrfap1	Mrgprd	Mrgpre	Mri1	Mrm1	Mrm3	Mrnip	Mro	Mroh1	Mroh3	Mroh7	Mroh8	Mrpl1	Mrpl11	Mrpl12	Mrpl14	Mrpl15
Mrpl16	Mrpl17	Mrpl18	Mrpl2	Mrpl20	Mrpl21	Mrpl22	Mrpl23	Mrpl24	Mrpl28	Mrpl32	Mrpl33	Mrpl34	Mrpl35	Mrpl36	Mrpl39	Mrpl4	Mrpl40	Mrpl42	Mrpl44	Mrpl45	Mrpl48	Mrpl51	Mrpl52	Mrpl53	Mrpl57	Mrpl58	Mrpl9	Mrps12	Mrps15
Mrps16	Mrps17	Mrps18a	Mrps2	Mrps21	Mrps22	Mrps23	Mrps24	Mrps26	Mrps28	Mrps30	Mrps31	Mrps33	Mrps34	Mrps35	Mrps36	Mrps5	Mrps6	Mrps7	Mrs2	Mrto4	Ms4a1	Ms4a12	Ms4a18	Ms4a8a	Msantd1	Msantd2	Msantd3	Msantd4	Msc
Msh2	Msh3	Msh6	Msi1	Msi2	Msl1	Msl2	Msl3	Msmo1	Msmp	Msra	Msrb2	Msrb3	Mst1r	Msto1	Msx1	Msx2	Msx3	Mt1	Mt2	Mta2	Mta3	Mtbp	Mtch1	Mtch2	Mtcl1	Mtcp1	Mtdh	Mterf3	Mtf1
Mtf2	Mtfmt	Mtfp1	Mtfr1	Mtfr1l	Mtg1	Mtg2	Mthfd1	Mthfd1l	Mthfd2	Mthfd2l	Mthfsd	Mtif2	Mtif3	Mtm1	Mtmr1	Mtmr10	Mtmr11	Mtmr12	Mtmr14	Mtmr2	Mtmr3	Mtmr4	Mtmr6	Mtmr7	Mtmr9	Mto1	Mtpap	Mtpn	Mtrf1l
Mtss1	Mtss1l	Mturn	Mtus1	Mtus2	Mtx1	Mtx2	Mtx3	Muc1	Muc13	Muc3	Muc3a	Muc4	Muc6	Mul1	Mup5	Mustn1	Mut	Mvb12a	Mvb12b	Mvd	Mvp	Mx1	Mxd1	Mxd3	Mxd4	Mxi1	Mxra7	Mxra8	Myadm
Myb	Mybl1	Mybl2	Mybpc1	Mybpc2	Mybpc3	Myc	Mycbp	Mycbp2	Mycbpap	Mycl	Mycn	Myd88	Myh14	Myh9	Myl1	Myl10	Myl12a	Myl12b	Myl6	Myl6b	Myl7	Mylip	Mylk	Mymx	Mynn	Myo10	Myo15b	Myo18a	Myo1a
Myo1b	Myo1c	Myo1d	Myo1e	Myo1g	Myo1h	Myo3a	Myo5a	Myo5b	Myo5c	Myo6	Myo7a	Myo7b	Myo9a	Myo9b	Myod1	Myof	Myog	Myom1	Myom3	Myoz2	Myoz3	Mypn	Mypop	Myrf	Myrip	Mysm1	Myzap	Mzt1	N4bp1
N4bp2	N4bp2l1	N4bp2l2	N4bp3	N6amt1	Naa15	Naa16	Naa20	Naa25	Naa30	Naa35	Naa40	Naa50	Naa60	Naaa	Naaladl2	Nab1	Nab2	Nabp1	Naca	Nacc1	Nacc2	Nadk	Nadk2	Nadsyn1	Nae1	Naga	Nagk	Naglu	Nagpa
Nags	Naif1	Naip1	Naip2	Nampt	Nanog	Nanos1	Nanos2	Nanos3	Nanp	Nans	Nap1l1	Nap1l4	Napb	Napepld	Napg	Naprt	Nars2	Nat10	Nat2	Nat8f2	Nat8l	Nat9	Natd1	Nav1	Nav2	Naxd	Naxe	Nbas	Nbea
Nbeal2	Nbl1	Nbn	Ncald	Ncapg	Ncapg2	Ncaph	Ncbp1	Ncbp2	Ncbp3	Nccrp1	Nceh1	Ncf1	Ncf2	Nck1	Nck2	Nckap1	Nckap5l	Nckipsd	Ncl	Ncln	Ncoa1	Ncoa2	Ncoa3	Ncoa4	Ncoa5	Ncoa6	Ncoa7	Ncor1	Ncor2
Ncs1	Ncstn	Ndc1	Nde1	Ndel1	Ndfip1	Ndfip2	Ndnf	Ndrg1	Ndrg2	Ndrg3	Ndst1	Ndst2	Ndufa10	Ndufa11	Ndufa12	Ndufa13	Ndufa2	Ndufa4	Ndufa4l2	Ndufa5	Ndufa6	Ndufa7	Ndufa9	Ndufab1	Ndufaf1	Ndufaf2	Ndufaf3	Ndufaf4	Ndufaf5
Ndufaf6	Ndufaf8	Ndufb2	Ndufb5	Ndufb6	Ndufb7	Ndufb8	Ndufc2	Ndufs2	Ndufs3	Ndufs4	Ndufs5	Ndufs6	Ndufs7	Ndufs8	Ndufv1	Ndufv2	Ndufv3	Nebl	Necap2	Nectin1	Nectin2	Nectin3	Nectin4	Nedd1	Nedd4	Nedd4l	Nedd9	Nefh	Nefl
Nefm	Negr1	Neil1	Nek1	Nek2	Nek3	Nek4	Nek5	Nek6	Nek7	Nek9	Nelfa	Nelfb	Nelfcd	Nelfe	Nell2	Nemf	Nemp1	Nemp2	Nenf	Neo1	Nepro	Nes	Net1	Neto2	Neu1	Neu2	Neurl1a	Neurl1b	Neurl2
Neurl3	Neurod2	Neurog2	Neurog3	Nexn	Nf1	Nf2	Nfam1	Nfat5	Nfatc1	Nfatc2	Nfatc2ip	Nfatc3	Nfe2l1	Nfe2l2	Nfe2l3	Nfia	Nfib	Nfic	Nfil3	Nfix	Nfkb1	Nfkb2	Nfkbia	Nfkbib	Nfkbid	Nfkbie	Nfkbil1	Nfkbiz	Nfrkb
Nfs1	Nfu1	Nfx1	Nfxl1	Nfya	Nfyb	Nfyc	Ngb	Ngdn	Ngef	Ngf	Ngfr	Ngly1	Ngrn	Nhej1	Nhlrc1	Nhlrc2	Nhlrc3	Nhp2	Nhs	Nhsl1	Nim1k	Nin	Ninj1	Ninl	Nipa1	Nipa2	Nipal1	Nipal2	Nipal3
Nipbl	Nipsnap1	Nipsnap2	Nipsnap3b	Nisch	Nit2	Nkain1	Nkapl	Nkd1	Nkd2	Nkiras1	Nkiras2	Nkpd1	Nktr	Nkx1-1	Nkx1-2	Nkx2-1	Nkx2-2	Nkx2-3	Nkx2-4	Nkx2-5	Nkx3-2	Nkx6-1	Nkx6-2	Nkx6-3	Nle1	Nlgn3	Nlk	Nln	Nlrc4
Nlrc5	Nlrp1b	Nlrp6	Nlrx1	Nmd3	Nme2	Nme4	Nme6	Nme7	Nme9	Nmi	Nmnat3	Nmt1	Nmt2	Nmu	Nmur2	Nnat	Nobox	Noc2l	Noct	Nod1	Nod2	Nog	Nol3	Nol4l	Nol7	Nol9	Nolc1	Nom1	Nomo1
Nop9	Nos1ap	Nos2	Nosip	Nostrin	Notch1	Notch2	Notch3	Notch4	Notum	Nox1	Noxa1	Noxo1	Npas1	Npas2	Npas3	Npc1	Npc2	Npcd	Npdc1	Npepl1	Npepps	Nphp3	Nploc4	Npm3	Npnt	Nppc	Npr1	Npr3	Nprl2
Nprl3	Nptn	Nptx1	Nptx2	Nptxr	Nqo1	Nqo2	Nr1d1	Nr1d2	Nr1h2	Nr1h3	Nr1h4	Nr1h5	Nr1i2	Nr2c1	Nr2c2	Nr2c2ap	Nr2e1	Nr2e3	Nr2f1	Nr2f2	Nr2f6	Nr3c1	Nr3c2	Nr4a1	Nr4a2	Nr4a3	Nr5a1	Nr5a2	Nr6a1
Nrap	Nrarp	Nras	Nrbf2	Nrbp2	Nrcam	Nrd1	Nrde2	Nrf1	Nrg2	Nrg3	Nrg4	Nrip1	Nrip3	Nrm	Nrn1	Nrp1	Nrp2	Nrtn	Nrxn2	Nsd1	Nsd2	Nsd3	Nsf	Nsg1	Nsl1	Nsmaf	Nsmce1	Nsmce2	Nsmce3
Nsmce4a	Nsmf	Nsun3	Nsun4	Nsun5	Nsun6	Nt5c	Nt5c2	Nt5c3	Nt5c3b	Nt5dc1	Nt5dc3	Nt5e	Nt5m	Ntan1	Nthl1	Ntmt1	Ntn1	Ntn4	Ntn5	Ntng2	Ntpcr	Ntrk2	Nts	Ntsr2	Nuak1	Nuak2	Nub1	Nubp1	Nubpl
Nucb1	Nucb2	Nucks1	Nudcd3	Nudt12	Nudt14	Nudt16	Nudt17	Nudt19	Nudt3	Nudt4	Nudt7	Nudt8	Nudt9	Nuf2	Nufip1	Nufip2	Numa1	Numbl	Nup107	Nup133	Nup153	Nup155	Nup160	Nup205	Nup210	Nup210l	Nup214	Nup54	Nup85
Nup93	Nup98	Nupl1	Nupr1	Nupr1l	Nus1	Nusap1	Nutf2	Nutm1	Nvl	Nxf1	Nxn	Nxnl2	Nxpe2	Nxpe3	Nxph3	Nxt2	Nyap1	Oacyl	Oaf	Oas1a	Oas1d	Oasl1	Oasl2	Oat	Oaz1	Oaz2	Obscn	Obsl1	Ocel1
Ociad2	Ocln	Ocm	Odc1	Odf2	Odf2l	Odf3b	Ogdh	Ogfod2	Ogfod3	Ogfr	Ogfrl1	Ogg1	Ogt	Oit1	Oit3	Ola1	Olfm1	Olfml2b	Olfr1396	Olfr1423	Olfr1513	Olfr267	Olfr282	Olfr31	Olfr323	Olfr332	Olfr412	Olfr507	Olfr510
Olfr545	Olfr6	Olfr62	Olfr653	Olfr655	Olfr713	Olfr722	Olfr725	Olfr750	Olfr9	Olfr94	Olfr945	Olfr97	Olig1	Olig2	Olig3	Oma1	Omp	Onecut1	Onecut2	Onecut3	Opa1	Opa3	Opalin	Ophn1	Oplah	Opn4	Oprd1	Optn	Orai1
Orai2	Orai3	Oraov1	Orc1	Orc2	Orc4	Orc6	Ormdl1	Ormdl3	Os9	Osbp	Osbp2	Osbpl10	Osbpl11	Osbpl1a	Osbpl2	Osbpl3	Osbpl5	Osbpl6	Osbpl7	Osbpl8	Osbpl9	Oser1	Osgin1	Osgin2	Osr2	Ost4	Ostc	Ostf1	Ostm1
Otp	Otub1	Otub2	Otud1	Otud3	Otud4	Otud5	Otud7a	Otud7b	Otulin	Otx1	Ovol1	Ovol2	Ovol3	Oxa1l	Oxct1	Oxnad1	Oxr1	Oxsr1	Oxt	Oxtr	P2rx2	P2rx3	P2rx4	P2rx5	P2ry1	P2ry2	P2ry4	P2ry6	P3h3
P3h4	P4ha1	P4ha2	P4ha3	P4htm	Pa2g4	Pabpc1	Pabpn1	Pabpn1l	Pacs1	Pacs2	Pacsin1	Pacsin2	Pacsin3	Padi2	Pafah1b1	Pafah1b2	Pafah1b3	Pafah2	Pag1	Pagr1b	Paip1	Paip2	Paip2b	Pak1	Pak1ip1	Pak2	Pak4	Pak6	Palb2
Pald1	Palld	Palm	Pam	Pam16	Pan2	Pan3	Pank1	Pank2	Pank3	Pank4	Panx1	Panx2	Paox	Papd4	Papd5	Papd7	Papln	Papola	Papolg	Papss1	Papss2	Paqr3	Paqr4	Paqr5	Paqr8	Paqr9	Pard3	Pard3b	Pard6b
Pard6g	Park2	Park7	Parl	Parm1	Parn	Parp1	Parp10	Parp11	Parp12	Parp14	Parp16	Parp2	Parp4	Parp6	Parp8	Parp9	Parva	Parvg	Patj	Patl1	Patz1	Pawr	Pax1	Pax2	Pax3	Pax4	Pax5	Pax6	Pax7
Pax8	Pax9	Paxbp1	Paxip1	Pbld1	Pbp2	Pbrm1	Pbx1	Pbx2	Pbx3	Pcbd1	Pcbd2	Pcbp1	Pcbp2	Pcbp4	Pcca	Pccb	Pcdh1	Pcdh17	Pcdh19	Pcdh7	Pcdhgc3	Pcdhgc5	Pced1a	Pcf11	Pcgf1	Pcgf2	Pcgf3	Pcgf5	Pcgf6
Pcid2	Pcif1	Pck1	Pck2	Pclaf	Pclo	Pcm1	Pcmt1	Pcmtd1	Pcmtd2	Pcna	Pcnp	Pcnx	Pcnx4	Pcolce2	Pcp4l1	Pcsk5	Pcsk6	Pctp	Pcx	Pcyox1	Pcyox1l	Pcyt1a	Pcyt2	Pdap1	Pdcd10	Pdcd2	Pdcd2l	Pdcd4	Pdcd6
Pdcd6ip	Pdcd7	Pdcl	Pdcl3	Pde11a	Pde12	Pde1b	Pde1c	Pde2a	Pde3a	Pde3b	Pde4a	Pde4dip	Pde5a	Pde6a	Pde7a	Pde8a	Pde8b	Pde9a	Pdf	Pdgfa	Pdgfb	Pdgfc	Pdgfd	Pdgfrl	Pdha1	Pdhb	Pdia3	Pdia4	Pdia5
Pdik1l	Pdk1	Pdk2	Pdk3	Pdk4	Pdlim1	Pdlim2	Pdlim4	Pdlim5	Pdlim7	Pdp1	Pdp2	Pdpk1	Pdrg1	Pds5a	Pds5b	Pdss1	Pdss2	Pdx1	Pdxdc1	Pdxk	Pdzd3	Pdzd4	Pdzd7	Pdzd8	Pdzk1ip1	Pdzrn3	Peak1	Pebp1	Pecam1
Pecr	Pef1	Peg10	Peli1	Peli2	Peli3	Pelo	Pelp1	Pemt	Per1	Per2	Per3	Perp	Pex10	Pex11a	Pex12	Pex14	Pex16	Pex19	Pex2	Pex26	Pex3	Pex5	Pex6	Pex7	Pfdn1	Pfdn5	Pfkfb2	Pfkfb3	Pfkfb4
Pfkl	Pfkp	Pfn1	Pfn2	Pgam1	Pgam2	Pgap1	Pgap2	Pgap3	Pgbd1	Pgbd5	Pgc	Pgd	Pgghg	Pggt1b	Pgls	Pglyrp1	Pgm1	Pgm2	Pgm2l1	Pgm3	Pgp	Pgpep1	Pgrmc1	Pgrmc2	Pgs1	Phactr2	Phactr4	Phax	Phb2
Phc1	Phc2	Phc3	Phf1	Phf12	Phf13	Phf19	Phf2	Phf20	Phf20l1	Phf21a	Phf21b	Phf23	Phf3	Phf8	Phgdh	Phgr1	Phip	Phka1	Phka2	Phlda1	Phlda2	Phlda3	Phldb1	Phldb2	Phldb3	Phlpp1	Phlpp2	Phospho1	Phox2a
Phrf1	Phtf1	Phtf2	Phxr2	Phyh	Phyhipl	Phykpl	Pi16	Pi4k2a	Pi4k2b	Pi4kb	Pias1	Pias2	Pias3	Pias4	Picalm	Pick1	Piezo1	Pif1	Piga	Pigb	Pigc	Pigf	Pigg	Pigh	Pigk	Pigl	Pigm	Pign	Pigo
Pigp	Pigq	Pigr	Pigs	Pigt	Pigu	Pigv	Pigw	Pigx	Pigyl	Pih1d2	Pik3ap1	Pik3c2a	Pik3c2b	Pik3c3	Pik3cb	Pik3cd	Pik3cg	Pik3ip1	Pik3r1	Pik3r3	Pikfyve	Pim1	Pim3	Pin1	Pink1	Pinx1	Pip4k2a	Pip4k2b	Pip4k2c
Pip5k1a	Pip5k1b	Pipox	Pirt	Pisd	Pithd1	Pitpna	Pitpnc1	Pitpnm1	Pitpnm3	Pitx2	Pitx3	Piwil4	Pja2	Pkd1	Pkd2	Pkd2l2	Pkdcc	Pkdrej	Pkia	Pkib	Pklr	Pkm	Pkmyt1	Pkn1	Pkn2	Pkn3	Pknox1	Pknox2	Pkp1
Pkp2	Pkp3	Pkp4	Pla2g10	Pla2g12a	Pla2g15	Pla2g16	Pla2g2c	Pla2g2d	Pla2g2f	Pla2g3	Pla2g4a	Pla2g4c	Pla2g5	Pla2g6	Pla2g7	Plaa	Plac8	Plagl1	Plat	Platr25	Plau	Plaur	Plbd1	Plbd2	Plcb1	Plcb2	Plcb3	Plcb4	Plcd1
Plce1	Plcg1	Plcg2	Plcl1	Plcl2	Plcxd2	Pld1	Pld2	Pld3	Pld5	Pld6	Plec	Plek	Plek2	Plekha1	Plekha2	Plekha3	Plekha4	Plekha5	Plekha6	Plekha7	Plekha8	Plekhb2	Plekhd1	Plekhf1	Plekhf2	Plekhg1	Plekhg2	Plekhg3	Plekhg5
Plekhg6	Plekhh1	Plekhh2	Plekhh3	Plekhm1	Plekhm3	Plekho1	Plekho2	Plekhs1	Plet1	Plg	Plgrkt	Plin1	Plin2	Plin3	Plin5	Plk1	Plk2	Plk3	Plk4	Plk5	Pllp	Plod2	Plp2	Plpp1	Plpp2	Plpp3	Plpp5	Plppr3	Plrg1
Pls1	Plscr1	Plscr3	Plscr4	Pltp	Plvap	Plxdc1	Plxna1	Plxna2	Plxna4	Plxnb1	Plxnb2	Plxnc1	Plxnd1	Pm20d1	Pm20d2	Pmaip1	Pmepa1	Pml	Pmm1	Pmm2	Pmp22	Pmpcb	Pmvk	Pnisr	Pnkp	Pnliprp2	Pnma2	Pnmal2	Pnn
Pno1	Pnpla1	Pnpla2	Pnpla6	Pnpla8	Pnpo	Pnpt1	Pnrc1	Pnrc2	Poc1a	Poc1b	Poc5	Podn	Podxl	Podxl2	Pof1b	Pofut1	Pofut2	Pogk	Poglut1	Pogz	Pola2	Polb	Pold1	Pold2	Pold3	Pold4	Poldip2	Poldip3	Pole2
Pole3	Pole4	Polg	Polg2	Poli	Polm	Polr1a	Polr1d	Polr2a	Polr2b	Polr2e	Polr2g	Polr2j	Polr2m	Polr3a	Polr3b	Polr3d	Polr3f	Polr3gl	Polr3h	Pom121	Pom121l2	Pomc	Pomgnt2	Pomk	Pomp	Pomt1	Pon2	Pop1	Pop4
Pop7	Popdc3	Por	Porcn	Pot1a	Pou2af1	Pou2f1	Pou3f1	Pou3f3	Pou4f1	Pou4f2	Pou6f1	Ppa1	Ppa2	Ppara	Ppard	Pparg	Ppargc1a	Ppargc1b	Ppat	Ppcdc	Ppcs	Ppdpf	Ppfia1	Ppfibp1	Ppfibp2	Ppia	Ppib	Ppic	Ppid
Ppie	Ppif	Ppig	Ppih	Ppil1	Ppil3	Ppil4	Ppl	Ppm1a	Ppm1b	Ppm1d	Ppm1e	Ppm1g	Ppm1h	Ppm1j	Ppm1k	Ppm1l	Ppm1m	Ppm1n	Ppme1	Ppox	Ppp1ca	Ppp1cb	Ppp1cc	Ppp1r10	Ppp1r12a	Ppp1r12b	Ppp1r12c	Ppp1r13b	Ppp1r13l
Ppp1r14a	Ppp1r14b	Ppp1r14c	Ppp1r14d	Ppp1r15a	Ppp1r15b	Ppp1r16a	Ppp1r16b	Ppp1r1a	Ppp1r1b	Ppp1r1c	Ppp1r2	Ppp1r21	Ppp1r26	Ppp1r35	Ppp1r37	Ppp1r3b	Ppp1r3d	Ppp1r3e	Ppp1r3f	Ppp1r3g	Ppp1r8	Ppp1r9a	Ppp1r9b	Ppp2ca	Ppp2cb	Ppp2r1a	Ppp2r1b	Ppp2r2a	Ppp2r2d
Ppp2r3a	Ppp2r3c	Ppp2r3d	Ppp2r5a	Ppp2r5b	Ppp2r5c	Ppp2r5d	Ppp2r5e	Ppp3ca	Ppp3cb	Ppp3cc	Ppp3r1	Ppp3r2	Ppp4r1	Ppp4r2	Ppp4r3a	Ppp4r3b	Ppp4r4	Ppp5c	Ppp6c	Ppp6r1	Ppp6r3	Pprc1	Pptc7	Pqlc1	Pqlc3	Prag1	Pramef8	Prcp	Prdm1
Prdm10	Prdm11	Prdm12	Prdm13	Prdm15	Prdm16	Prdm2	Prdm4	Prdm6	Prdm8	Prdm9	Prdx1	Prdx2	Prdx5	Prdx6	Preb	Prelid2	Prelid3b	Prep	Prex1	Prex2	Prg2	Prg3	Prickle1	Prima1	Primpol	Prkaa1	Prkaa2	Prkab1	Prkab2
Prkaca	Prkacb	Prkag1	Prkag2	Prkag3	Prkar1a	Prkar2a	Prkar2b	Prkca	Prkcd	Prkce	Prkch	Prkci	Prkcq	Prkcz	Prkd1	Prkd2	Prkd3	Prkg2	Prkra	Prkrip1	Prkx	Prl5a1	Prl6a1	Prlh	Prlr	Prm1	Prmt1	Prmt2	Prmt3
Prmt6	Prmt9	Prnp	Prob1	Proc	Prodh	Prok2	Prom1	Prorsd1	Prosc	Proser2	Prox1	Prox2	Proz	Prpf18	Prpf19	Prpf3	Prpf39	Prpf40b	Prpf4b	Prpf6	Prps1	Prps1l1	Prpsap1	Prpsap2	Prr12	Prr13	Prr14	Prr14l	Prr15
Prr15l	Prr16	Prr18	Prr3	Prr36	Prr5	Prr5l	Prr7	Prrc1	Prrc2a	Prrc2b	Prrg4	Prrt1	Prrt3	Prrt4	Prrx2	Prss22	Prss23	Prss27	Prss30	Prss32	Prss39	Prss42	Prss48	Prss8	Prtg	Prune1	Prx	Psap	Psat1
Psd	Psd2	Psd3	Psd4	Psen1	Psen2	Psg22	Psg25	Psip1	Pskh1	Psma1	Psma3	Psma5	Psma6	Psmb10	Psmb2	Psmb6	Psmb8	Psmb9	Psmc1	Psmc2	Psmc3	Psmc6	Psmd1	Psmd11	Psmd14	Psmd3	Psmd4	Psmd5	Psmd7
Psmd8	Psmd9	Psme1	Psme3	Psme4	Psmf1	Psmg1	Psmg4	Pspc1	Psph	Pstk	Pstpip1	Pstpip2	Ptar1	Ptbp1	Ptbp2	Ptbp3	Ptcd1	Ptcd2	Ptch1	Ptch2	Ptchd3	Ptdss2	Pten	Pter	Ptf1a	Ptger1	Ptger3	Ptger4	Ptges
Ptges2	Ptges3	Ptgfrn	Ptgr2	Pth	Pth1r	Pthlh	Ptk2	Ptk2b	Ptk6	Ptk7	Ptma	Ptms	Ptov1	Ptp4a1	Ptp4a2	Ptpdc1	Ptpn1	Ptpn11	Ptpn12	Ptpn13	Ptpn14	Ptpn18	Ptpn2	Ptpn21	Ptpn23	Ptpn3	Ptpn4	Ptpn6	Ptpn9
Ptpra	Ptpre	Ptprf	Ptprg	Ptprh	Ptprj	Ptprk	Ptprm	Ptprn	Ptprn2	Ptprq	Ptprs	Ptprt	Ptpru	Ptrh2	Pts	Pttg1	Pttg1ip	Puf60	Pum1	Pum2	Pum3	Pura	Purb	Pus1	Pus10	Pus7	Pvr	Pwp2	Pwwp2a
Pwwp2b	Pxdc1	Pxdn	Pxk	Pxmp2	Pxmp4	Pxn	Pxt1	Pxylp1	Pycard	Pycr1	Pycr2	Pycrl	Pygb	Pygl	Pygo1	Pygo2	Pym1	Pyroxd1	Pyroxd2	Pyurf	Pzp	Qars	Qdpr	Qk	Qpct	Qpctl	Qprt	Qrfpr	Qrich1
Qrsl1	Qser1	Qsox1	Qsox2	R3hcc1	R3hcc1l	R3hdm1	R3hdm2	R3hdm4	R3hdml	Rab10	Rab11a	Rab11b	Rab11fip1	Rab11fip2	Rab11fip3	Rab11fip4	Rab11fip5	Rab12	Rab14	Rab15	Rab17	Rab18	Rab1a	Rab1b	Rab20	Rab21	Rab22a	Rab23	Rab25
Rab27a	Rab28	Rab2a	Rab31	Rab32	Rab33b	Rab34	Rab35	Rab37	Rab3a	Rab3d	Rab3gap1	Rab3gap2	Rab3il1	Rab3ip	Rab40b	Rab40c	Rab43	Rab44	Rab4a	Rab4b	Rab5a	Rab5b	Rab6a	Rab6b	Rab7	Rab8a	Rab9	Rabac1	Rabep1
Rabep2	Rabepk	Rabgap1	Rabgap1l	Rabgef1	Rabggta	Rabggtb	Rabif	Rabl2	Rabl6	Rac1	Rac2	Rac3	Rack1	Rad17	Rad21	Rad23a	Rad23b	Rad50	Rad51b	Rad52	Rad54l2	Rad9b	Rae1	Raf1	Rai1	Rai14	Rai2	Rala	Ralb
Ralbp1	Ralgapa1	Ralgapa2	Ralgapb	Ralgds	Ralgps1	Ralgps2	Raly	Ramp1	Ran	Ranbp1	Ranbp10	Ranbp17	Ranbp2	Ranbp3	Ranbp6	Ranbp9	Rangap1	Rangrf	Rap1a	Rap1b	Rap1gap	Rap1gap2	Rap1gds1	Rap2a	Rap2c	Rapgef1	Rapgef2	Rapgef4	Rapgef5
Rapgef6	Rapgefl1	Raph1	Rara	Rarb	Rarg	Rarres1	Rars	Rars2	Rasa1	Rasa2	Rasa3	Rasa4	Rasal2	Rasal3	Rasd1	Rasd2	Rasef	Rasgef1b	Rasgef1c	Rasgrf1	Rasgrf2	Rasgrp2	Rasip1	Rasl10a	Rasl10b	Rasl11a	Rasl11b	Rasl12	Rassf1
Rassf10	Rassf2	Rassf3	Rassf4	Rassf5	Rassf6	Rassf7	Rassf8	Rassf9	Raver1	Raver2	Rax	Rb1	Rb1cc1	Rbak	Rbbp4	Rbbp5	Rbbp6	Rbbp7	Rbbp8	Rbbp8nl	Rbck1	Rbfa	Rbfox2	Rbl1	Rbl2	Rbm14	Rbm15	Rbm15b	Rbm17
Rbm18	Rbm20	Rbm22	Rbm24	Rbm25	Rbm26	Rbm27	Rbm28	Rbm33	Rbm34	Rbm38	Rbm39	Rbm42	Rbm43	Rbm44	Rbm45	Rbm47	Rbm48	Rbm4b	Rbm5	Rbm6	Rbm7	Rbms1	Rbmxl1	Rbp2	Rbp4	Rbp7	Rbpj	Rbpjl	Rbpms
Rbpms2	Rbx1	Rc3h1	Rc3h2	Rcan1	Rcan3	Rcbtb1	Rcbtb2	Rcc1	Rcc1l	Rcc2	Rccd1	Rce1	Rchy1	Rcl1	Rcn1	Rcn2	Rcor1	Rcor2	Rcor3	Rd3	Rdh1	Rdh10	Rdh12	Rdh13	Rdh14	Rdh5	Rdh7	Rdh9	Rdm1
Recql	Reep1	Reep3	Reep5	Reep6	Reg3b	Reg4	Rel	Rela	Relb	Rell1	Rell2	Reln	Relt	Rem2	Ren1	Repin1	Reps1	Reps2	Rer1	Rere	Rerg	Rest	Ret	Retreg1	Retreg3	Retsat	Rev1	Rev3l	Rexo1
Rexo2	Rexo4	Rfc1	Rfc2	Rfc3	Rfc4	Rfc5	Rfesd	Rffl	Rfk	Rflnb	Rfng	Rft1	Rftn1	Rftn2	Rfwd2	Rfx1	Rfx2	Rfx3	Rfx4	Rfx5	Rfx7	Rfxank	Rfxap	Rgcc	Rgl1	Rgl2	Rgl3	Rgma	Rgmb
Rgp1	Rgs10	Rgs11	Rgs12	Rgs14	Rgs17	Rgs2	Rgs3	Rgs6	Rgs7	Rgs7bp	Rgs8	Rgs9bp	Rhbdd1	Rhbdd2	Rhbdf1	Rhbdf2	Rhbdl1	Rhbdl2	Rhbdl3	Rhbg	Rheb	Rhebl1	Rhoa	Rhob	Rhobtb1	Rhobtb2	Rhobtb3	Rhoc	Rhod
Rhof	Rhog	Rhoq	Rhot1	Rhot2	Rhou	Rhov	Rhpn2	Ric1	Ric8a	Ric8b	Rictor	Rif1	Riiad1	Rilp	Rilpl1	Rilpl2	Rimbp2	Rimbp3	Rimkla	Rims2	Rims4	Rin1	Rin2	Rin3	Ring1	Rinl	Rint1	Riok1	Riox1
Riox2	Ripk1	Ripk2	Ripk3	Ripk4	Ripor1	Ripor2	Ripor3	Ripply3	Rit1	Rmdn1	Rmdn2	Rmdn3	Rmi2	Rmnd5a	Rmnd5b	Rnase12	Rnase13	Rnase4	Rnaseh2b	Rnasel	Rnd2	Rnd3	Rnf10	Rnf103	Rnf11	Rnf111	Rnf114	Rnf115	Rnf122
Rnf123	Rnf125	Rnf126	Rnf128	Rnf13	Rnf130	Rnf135	Rnf138	Rnf139	Rnf14	Rnf141	Rnf144a	Rnf145	Rnf146	Rnf149	Rnf150	Rnf152	Rnf157	Rnf165	Rnf166	Rnf168	Rnf169	Rnf170	Rnf180	Rnf182	Rnf185	Rnf186	Rnf187	Rnf19a	Rnf19b
Rnf2	Rnf20	Rnf207	Rnf208	Rnf212	Rnf213	Rnf214	Rnf215	Rnf216	Rnf217	Rnf219	Rnf220	Rnf225	Rnf24	Rnf31	Rnf32	Rnf34	Rnf38	Rnf39	Rnf41	Rnf43	Rnf44	Rnf6	Rnf7	Rnf8	Rnft1	Rnft2	Rngtt	Rnh1	Rnpc3
Rnpep	Rnpepl1	Rnps1	Rock1	Rock2	Rogdi	Ropn1l	Ror1	Ror2	Rorc	Ros1	Rp9	Rpa2	Rpa3	Rpain	Rpap3	Rpe	Rpe65	Rpf1	Rpgr	Rpgrip1	Rpgrip1l	Rph3al	Rpia	Rpl10a	Rpl11	Rpl13	Rpl14	Rpl17	Rpl18
Rpl19	Rpl21	Rpl22	Rpl22l1	Rpl23	Rpl27	Rpl27a	Rpl29	Rpl3	Rpl30	Rpl31	Rpl32	Rpl34	Rpl35	Rpl36	Rpl36a	Rpl37	Rpl38	Rpl39	Rpl5	Rpl7a	Rpl7a-ps3	Rpl7l1	Rpl8	Rpl9	Rpl9-ps6	Rplp0	Rplp1	Rplp2	Rpn1
Rpn2	Rpp14	Rpp21	Rpp25	Rpp25l	Rpp38	Rpp40	Rprd1a	Rprd1b	Rprd2	Rprm	Rprml	Rps10	Rps12	Rps13	Rps14	Rps15	Rps15a	Rps16	Rps17	Rps19	Rps19bp1	Rps2-ps6	Rps20	Rps21	Rps23	Rps24	Rps25	Rps26	Rps27
Rps27l	Rps27rt	Rps28	Rps29	Rps3	Rps3a1	Rps4x	Rps6	Rps6ka1	Rps6ka2	Rps6ka3	Rps6ka5	Rps6kb1	Rps6kc1	Rps7	Rpsa	Rptor	Rpusd2	Rpusd4	Rraga	Rragc	Rragd	Rras2	Rrbp1	Rreb1	Rrm2	Rrm2b	Rrn3	Rrp1	Rrp1b
Rrp36	Rsad1	Rsad2	Rsbn1	Rsbn1l	Rsph1	Rspry1	Rsrc1	Rsrc2	Rtca	Rtcb	Rtel1	Rtf1	Rtkn	Rtl10	Rtn2	Rtn3	Rtn4	Rtn4r	Rtn4rl1	Rtn4rl2	Rtp3	Rufy1	Rufy2	Rufy3	Rundc1	Rundc3a	Rundc3b	Rusc1	Rusc2
Ruvbl1	Rwdd1	Rwdd2b	Rwdd3	Rwdd4a	Rxra	Rxrb	Rybp	Ryk	Ryr2	S100a10	S100a11	S100a13	S100a14	S100a16	S100a2	S100a6	S100g	S100pbp	S100z	S1pr2	S1pr5	Saa1	Saa3	Saa4	Saal1	Sac3d1	Sacm1l	Sacs	Sae1
Safb2	Sall1	Sall3	Sall4	Samd1	Samd10	Samd12	Samd13	Samd3	Samd4	Samd5	Samd8	Samd9l	Samm50	Samsn1	Sap130	Sap18	Sap30	Sap30l	Sar1a	Sar1b	Saraf	Sarm1	Sars	Sart1	Sart3	Sash1	Sass6	Sat1	Satb1
Satb2	Sav1	Saysd1	Sbds	Sbf1	Sbf2	Sbk1	Sbno1	Sbno2	Sbpl	Sbspon	Sc5d	Scaf1	Scaf11	Scaf4	Scaf8	Scai	Scamp1	Scamp2	Scamp5	Scap	Scaper	Scara3	Scara5	Scarb1	Scarb2	Scarf2	Sccpdh	Scd1	Scd2
Scfd1	Scgb1a1	Scimp	Scin	Sclt1	Scly	Scmh1	Scml4	Scn1b	Scn2b	Scnn1a	Scnn1b	Scnn1g	Sco1	Sco2	Scoc	Scp2	Scrib	Scrn2	Scrt1	Scrt2	Sct	Scube1	Scube3	Scx	Scyl1	Scyl2	Scyl3	Sdad1	Sdc1
Sdc2	Sdc4	Sdcbp	Sdcbp2	Sdccag8	Sde2	Sdha	Sdhaf3	Sdhaf4	Sdhb	Sdhd	Sdk1	Sdk2	Sdr42e1	Sdr9c7	Sdsl	Sec11a	Sec11c	Sec14l1	Sec14l5	Sec16a	Sec16b	Sec22a	Sec22b	Sec22c	Sec23a	Sec23ip	Sec24a	Sec24b	Sec24c
Sec24d	Sec31a	Sec31b	Sec61a1	Sec61a2	Sec61b	Sec62	Sec63	Secisbp2	Secisbp2l	Sectm1a	Sectm1b	Seh1l	Sel1l	Sel1l3	Selenbp1	Selenoh	Selenoi	Selenok	Selenom	Selenoo	Selenop	Selenos	Selenot	Selenov	Selenow	Sem1	Sema3b	Sema3c	Sema3f
Sema4a	Sema4b	Sema4c	Sema4d	Sema4f	Sema4g	Sema5a	Sema5b	Sema6a	Sema6b	Sema6c	Sema6d	Sema7a	Senp1	Senp2	Senp3	Senp5	Senp6	Senp7	Sephs1	Sephs2	Sepsecs	45536	45546	45538	45540	45542	45543	45544	Serbp1
Serf1	Serf2	Sergef	Serhl	Serinc2	Serinc3	Serinc4	Serinc5	Serp2	Serpina3c	Serpinb1a	Serpinb1b	Serpinb5	Serpinb6a	Serpinb9	Serpini2	Sertad1	Sertad2	Sertad3	Sertad4	Sesn1	Sesn2	Sesn3	Sestd1	Set	Setbp1	Setd1a	Setd1b	Setd2	Setd3
Setd4	Setd5	Setd6	Setd7	Setdb1	Setx	Sf1	Sf3a1	Sf3a2	Sf3a3	Sf3b1	Sf3b2	Sf3b4	Sf3b6	Sfmbt1	Sfmbt2	Sfn	Sfpq	Sfr1	Sfrp1	Sfrp2	Sfrp5	Sfswap	Sft2d1	Sft2d2	Sft2d3	Sfxn1	Sfxn3	Sfxn5	Sgca
Sgcb	Sgf29	Sgk1	Sgk2	Sgk3	Sgms1	Sgms2	Sgo1	Sgpl1	Sgpp1	Sgpp2	Sgsm1	Sgsm2	Sgsm3	Sh2b1	Sh2b2	Sh2b3	Sh2d4a	Sh2d5	Sh2d6	Sh3bgrl2	Sh3bgrl3	Sh3bp1	Sh3bp2	Sh3bp4	Sh3bp5	Sh3bp5l	Sh3d21	Sh3gl1	Sh3gl2
Sh3glb1	Sh3glb2	Sh3pxd2a	Sh3pxd2b	Sh3rf1	Sh3rf2	Sh3rf3	Sh3tc1	Sh3tc2	Sh3yl1	Shank1	Shank3	Sharpin	Shb	Shc2	She	Shf	Shh	Shisa2	Shisa5	Shisa6	Shisa7	Shisa8	Shisa9	Shkbp1	Shmt1	Shmt2	Shox2	Shprh	Shq1
Shroom1	Shroom2	Shroom3	Shroom4	Shtn1	Siah1a	Siah2	Sidt1	Sidt2	Sigirr	Siglec15	Sigmar1	Sik1	Sik2	Sik3	Sike1	Sil1	Sim1	Sim2	Simc1	Sin3a	Sipa1l1	Sipa1l2	Sipa1l3	Sirpa	Sirt1	Sirt3	Sirt4	Sirt5	Sirt6
Sirt7	Sis	Siva1	Six1	Six2	Six3	Six4	Six5	Ska2	Skap2	Ski	Skida1	Skil	Skor1	Skor2	Skp1a	Slain1	Slain2	Slamf9	Slc10a2	Slc10a5	Slc10a6	Slc11a2	Slc12a2	Slc12a3	Slc12a4	Slc12a5	Slc12a6	Slc12a7	Slc12a8
Slc12a9	Slc13a1	Slc13a2	Slc13a5	Slc15a1	Slc15a4	Slc15a5	Slc16a1	Slc16a10	Slc16a11	Slc16a12	Slc16a13	Slc16a3	Slc16a5	Slc16a7	Slc16a8	Slc16a9	Slc17a2	Slc17a4	Slc17a5	Slc17a8	Slc17a9	Slc18a1	Slc18a3	Slc18b1	Slc19a1	Slc19a2	Slc19a3	Slc1a1	Slc1a2
Slc1a4	Slc1a5	Slc20a1	Slc22a1	Slc22a15	Slc22a16	Slc22a18	Slc22a21	Slc22a23	Slc22a26	Slc22a29	Slc22a3	Slc22a4	Slc22a5	Slc23a2	Slc23a3	Slc24a1	Slc24a2	Slc25a1	Slc25a10	Slc25a12	Slc25a13	Slc25a15	Slc25a16	Slc25a17	Slc25a19	Slc25a22	Slc25a24	Slc25a25	Slc25a28
Slc25a29	Slc25a3	Slc25a30	Slc25a31	Slc25a33	Slc25a34	Slc25a35	Slc25a36	Slc25a38	Slc25a39	Slc25a4	Slc25a42	Slc25a43	Slc25a44	Slc25a46	Slc25a48	Slc25a5	Slc25a51	Slc25a53	Slc26a1	Slc26a2	Slc26a3	Slc26a4	Slc26a6	Slc27a1	Slc27a2	Slc27a3	Slc27a4	Slc28a3	Slc29a1
Slc29a2	Slc29a3	Slc2a1	Slc2a13	Slc2a4	Slc2a5	Slc2a6	Slc2a8	Slc2a9	Slc30a1	Slc30a10	Slc30a2	Slc30a3	Slc30a4	Slc30a5	Slc30a6	Slc30a9	Slc31a1	Slc31a2	Slc32a1	Slc33a1	Slc34a1	Slc34a2	Slc35a1	Slc35a3	Slc35a4	Slc35b1	Slc35b2	Slc35b3	Slc35b4
Slc35c1	Slc35d1	Slc35d2	Slc35d3	Slc35e1	Slc35e3	Slc35e4	Slc35f2	Slc35f5	Slc35f6	Slc35g1	Slc35g2	Slc36a4	Slc37a1	Slc37a3	Slc37a4	Slc38a1	Slc38a10	Slc38a2	Slc38a6	Slc38a8	Slc39a1	Slc39a10	Slc39a11	Slc39a13	Slc39a14	Slc39a3	Slc39a4	Slc39a5	Slc39a8
Slc39a9	Slc3a1	Slc3a2	Slc40a1	Slc41a1	Slc41a2	Slc41a3	Slc43a1	Slc43a2	Slc44a1	Slc44a2	Slc44a3	Slc44a4	Slc45a1	Slc45a3	Slc45a4	Slc46a1	Slc46a2	Slc46a3	Slc47a1	Slc47a2	Slc48a1	Slc4a11	Slc4a2	Slc4a3	Slc4a4	Slc4a5	Slc4a7	Slc4a8	Slc50a1
Slc51a	Slc51b	Slc52a2	Slc52a3	Slc5a1	Slc5a11	Slc5a2	Slc5a3	Slc5a6	Slc5a8	Slc5a9	Slc6a1	Slc6a17	Slc6a2	Slc6a20a	Slc6a4	Slc6a6	Slc6a7	Slc6a8	Slc6a9	Slc7a1	Slc7a11	Slc7a2	Slc7a4	Slc7a5	Slc7a6	Slc7a6os	Slc7a7	Slc7a8	Slc8a1
Slc8b1	Slc9a1	Slc9a2	Slc9a3	Slc9a3r1	Slc9a3r2	Slc9a5	Slc9a8	Slc9a9	Slco1b2	Slco2a1	Slco2b1	Slco3a1	Slco4a1	Slco5a1	Slf1	Slf2	Slfn2	Slfn8	Slfn9	Slfnl1	Slit1	Slit2	Slit3	Slk	Slmap	Sln	Sltm	Slu7	Slurp1
Slx4	Slx4ip	Smad1	Smad2	Smad3	Smad4	Smad5	Smad6	Smad7	Smad9	Smagp	Smap1	Smap2	Smarca2	Smarca4	Smarca5	Smarcad1	Smarcb1	Smarcc1	Smarcc2	Smarcd1	Smarcd2	Smarcd3	Smarce1	Smc2	Smc3	Smc4	Smc5	Smc6	Smchd1
Smco4	Smdt1	Smg1	Smg5	Smg6	Smg7	Smg9	Smim10l1	Smim11	Smim12	Smim13	Smim14	Smim15	Smim19	Smim20	Smim22	Smim24	Smim3	Smim4	Smim6	Smim8	Smo	Smoc2	Smox	Smpd1	Smpd2	Smpd3	Smpd5	Smpdl3a	Smpdl3b
Sms	Smtn	Smtnl2	Smu1	Smug1	Smurf1	Smurf2	Smyd2	Smyd3	Smyd4	Snai1	Snai3	Snap23	Snap25	Snap29	Snap91	Snapc1	Snapc2	Snapc3	Snapc5	Snapin	Sncb	Snd1	Sned1	Snip1	Snn	Snph	Snrk	Snrnp200	Snrnp27
Snrnp35	Snrnp70	Snrpa	Snrpa1	Snrpb	Snrpb2	Snrpc	Snrpd1	Snrpd2	Snrpe	Snrpf	Snta1	Sntb2	Snu13	Snupn	Snw1	Snx1	Snx10	Snx11	Snx12	Snx13	Snx15	Snx16	Snx17	Snx18	Snx19	Snx2	Snx20	Snx21	Snx22
Snx24	Snx25	Snx27	Snx29	Snx3	Snx30	Snx31	Snx32	Snx33	Snx4	Snx5	Snx6	Snx7	Snx8	Snx9	Soat1	Sobp	Socs1	Socs2	Socs3	Socs4	Socs5	Socs6	Socs7	Sod1	Sod2	Sod3	Soga1	Sorbs1	Sorbs2
Sorbs3	Sorcs1	Sorcs2	Sord	Sorl1	Sort1	Sos1	Sos2	Sost	Sowahb	Sowahc	Sox1	Sox11	Sox12	Sox13	Sox14	Sox17	Sox18	Sox2	Sox21	Sox4	Sox5	Sox6	Sox7	Sox9	Sp1	Sp2	Sp3	Sp4	Sp5
Sp6	Sp7	Sp8	Sp9	Spa17	Spaca3	Spaca4	Spaca6	Spaca9	Spag1	Spag16	Spag17	Spag4	Spag6	Spag7	Spag9	Sparcl1	Spast	Spata13	Spata17	Spata2	Spata24	Spata2l	Spata3	Spata32	Spata5	Spata7	Spats2	Spats2l	Spc24
Spcs1	Spcs3	Spdef	Spdl1	Spdya	Specc1	Specc1l	Speer4f2	Spef1	Spen	Spg11	Spg20	Spg21	Spg7	Sphk1	Sphk2	Spice1	Spidr	Spin1	Spink1	Spink4	Spint1	Spint2	Spire2	Spns1	Spns2	Spns3	Spon1	Spop	Spopl
Spp2	Sppl2a	Sppl3	Spr	Spred1	Spred2	Sprtn	Spry1	Spry2	Spry4	Spryd3	Spryd4	Spryd7	Spsb1	Spsb2	Spsb3	Spsb4	Sptan1	Sptb	Sptbn1	Sptbn2	Sptbn4	Sptbn5	Sptlc1	Sptlc2	Sptssa	Sptssb	Spty2d1	Spz1	Sqle
Sqor	Sqstm1	Sra1	Src	Srcap	Srcin1	Srd5a1	Srd5a2	Srd5a3	Srebf1	Srebf2	Srek1	Srf	Srfbp1	Srgap1	Srgap2	Srgap3	Sri	Srm	Srp14	Srp19	Srp68	Srp72	Srp9	Srpk1	Srrm1	Srrm2	Srrm3	Srrt	Srsf1
Srsf10	Srsf11	Srsf2	Srsf3	Srsf4	Srsf5	Srsf6	Srsf7	Srsf9	Srxn1	Ss18	Ss18l1	Ss18l2	Ssb	Ssbp1	Ssbp2	Ssbp3	Ssbp4	Ssc4d	Ssfa2	Ssh1	Ssh2	Ssh3	Ssna1	Sspo	Ssr1	Ssr2	Ssr3	Ssrp1	Sstr1
Sstr2	Sstr4	Ssx2ip	St13	St14	St18	St3gal1	St3gal3	St3gal4	St3gal5	St3gal6	St5	St6galnac1	St6galnac2	St6galnac4	St6galnac6	St7	St8sia1	St8sia2	St8sia5	St8sia6	Stac	Stac2	Stag1	Stag2	Stam	Stam2	Stambpl1	Stap2	Stard10
Stard13	Stard3	Stard3nl	Stard4	Stard5	Stard7	Stard8	Stat1	Stat2	Stat3	Stat4	Stat5a	Stat5b	Stat6	Stau1	Stau2	Stbd1	Stc2	Steap1	Steap2	Steap3	Steap4	Stfa3	Stil	Stim1	Stim2	Stip1	Stk10	Stk11	Stk11ip
Stk16	Stk17b	Stk24	Stk25	Stk3	Stk32c	Stk35	Stk38	Stk38l	Stk39	Stk4	Stk40	Stmn1	Stmnd1	Stn1	Stom	Stoml1	Ston1	Ston2	Stox1	Stox2	Stpg1	Stra6l	Strada	Stradb	Strap	Strip1	Strip2	Strn	Strn3
Stt3b	Stub1	Stum	Stx11	Stx12	Stx16	Stx17	Stx18	Stx19	Stx1a	Stx2	Stx3	Stx4a	Stx6	Stx7	Stx8	Stxbp1	Stxbp3	Stxbp5	Stxbp6	Styk1	Sucla2	Suclg1	Suclg2	Sucnr1	Suco	Suds3	Sugct	Sulf2	Sult1a1
Sult1b1	Sult1c1	Sult1c2	Sult1d1	Sult2b1	Sumo1	Sumo2	Sumo3	Sun1	Sun2	Supt16	Supt20	Supt3	Supt4a	Supt5	Supt6	Supt7l	Supv3l1	Surf2	Surf4	Surf6	Susd1	Susd2	Susd4	Susd6	Suv39h2	Suz12	Sv2c	Svbp	Svep1
Svil	Svip	Swap70	Swt1	Syap1	Sybu	Syce2	Sycn	Sycp2	Syde2	Syf2	Syk	Syn2	Syn3	Sync	Syncrip	Syndig1	Syndig1l	Syne2	Syne3	Syngap1	Syngr1	Syngr2	Syngr3	Synj1	Synj2	Synm	Synpo	Synrg	Sypl
Sypl2	Sys1	Syt10	Syt11	Syt12	Syt17	Syt2	Syt6	Syt7	Syt9	Sytl1	Sytl2	Sytl5	Syvn1	Szrd1	Szt2	T	Taar9	Tab1	Tab2	Tab3	Tac1	Tac4	Tacc1	Tacc2	Tacc3	Taco1	Tacr2	Tada1	Tada3
Taf10	Taf11	Taf15	Taf1a	Taf1c	Taf1d	Taf2	Taf4	Taf4b	Taf5	Taf5l	Taf6l	Taf8	Taf9b	Tagap	Tagln2	Tal2	Taldo1	Tamm41	Tanc1	Tanc2	Tango2	Tango6	Tank	Taok1	Taok2	Taok3	Tapbp	Tapbpl	Tapt1
Tarbp1	Tarbp2	Tardbp	Tars	Tarsl2	Tas1r2	Tas2r118	Tas2r119	Tas2r144	Tasp1	Tat	Tatdn1	Tatdn2	Tax1bp1	Tax1bp3	Tbc1d1	Tbc1d10a	Tbc1d10b	Tbc1d12	Tbc1d13	Tbc1d14	Tbc1d15	Tbc1d16	Tbc1d2	Tbc1d20	Tbc1d22a	Tbc1d22b	Tbc1d23	Tbc1d24	Tbc1d2b
Tbc1d30	Tbc1d31	Tbc1d32	Tbc1d4	Tbc1d5	Tbc1d7	Tbc1d8	Tbc1d9	Tbc1d9b	Tbca	Tbcc	Tbccd1	Tbcd	Tbce	Tbcel	Tbck	Tbk1	Tbkbp1	Tbl1x	Tbl1xr1	Tbl2	Tbp	Tbpl1	Tbr1	Tbrg1	Tbrg4	Tbx1	Tbx18	Tbx20	Tbx21
Tbx3	Tbx5	Tbx6	Tc2n	Tcaf2	Tcaim	Tcea1	Tcea2	Tcea3	Tceanc	Tceanc2	Tcerg1	Tcf12	Tcf15	Tcf19	Tcf20	Tcf23	Tcf24	Tcf25	Tcf3	Tcf4	Tcf7	Tcf7l1	Tcf7l2	Tcfl5	Tchh	Tchp	Tcirg1	Tcof1	Tcp11l1
Tcstv3	Tcta	Tctex1d2	Tctn1	Tdg	Tdp1	Tdrd3	Tdrd7	Tdrkh	Tdrp	Tead1	Tead3	Tead4	Tec	Tecpr2	Tecr	Tectb	Tef	Tefm	Tekt1	Tekt2	Tekt3	Tekt5	Telo2	Tenm2	Tenm4	Tep1	Terb1	Terb2	Terf2
Tert	Tes	Tesc	Tesk1	Tesk2	Tesmin	Tet2	Tet3	Tex10	Tex12	Tex14	Tex19.2	Tex2	Tex22	Tex26	Tex261	Tex264	Tex30	Tex33	Tex35	Tex36	Tex38	Tex44	Tex48	Tex9	Tfam	Tfap2a	Tfap2c	Tfap2e	Tfap4
Tfb1m	Tfcp2	Tfcp2l1	Tfdp1	Tfdp2	Tfg	Tfip11	Tfpi	Tfpt	Tfrc	Tgds	Tgfa	Tgfb1	Tgfb2	Tgfbi	Tgfbr1	Tgfbr2	Tgfbr3	Tgfbrap1	Tgif1	Tgif2	Tgm2	Tgm4	Tgm7	Tgoln1	Thada	Thap1	Thap11	Thap12	Thap3
Thap4	Thap7	Thbs1	Thbs4	Them4	Them6	Themis3	Thg1l	Thnsl2	Thoc1	Thoc2	Thoc3	Thoc5	Thoc6	Thoc7	Thra	Thrap3	Thrsp	Thsd4	Thsd7a	Thtpa	Thumpd2	Thumpd3	Tial1	Tiam2	Ticam1	Ticam2	Ticrr	Tifa	Tifab
Tigar	Tigd2	Tigd3	Tigd4	Tigd5	Timeless	Timm10	Timm13	Timm17a	Timm22	Timm50	Timm8a1	Timm8a2	Timmdc1	Timp2	Timp3	Tinag	Tinagl1	Tinf2	Tiparp	Tipin	Tiprl	Tirap	Tjap1	Tjp1	Tjp2	Tjp3	Tk1	Tk2	Tkt
Tlcd1	Tlcd2	Tldc1	Tldc2	Tle1	Tle2	Tle3	Tle4	Tlk1	Tlk2	Tll2	Tlnrd1	Tlr1	Tlr2	Tlr3	Tlr4	Tlr5	Tlx1	Tlx2	Tlx3	Tm2d1	Tm2d2	Tm2d3	Tm4sf1	Tm4sf20	Tm6sf2	Tm7sf2	Tm7sf3	Tm9sf1	Tm9sf2
Tm9sf3	Tm9sf4	Tma16	Tmbim1	Tmbim4	Tmbim6	Tmc1	Tmc4	Tmc5	Tmc6	Tmc7	Tmcc1	Tmcc2	Tmcc3	Tmco1	Tmco3	Tmco4	Tmco6	Tmed1	Tmed10	Tmed2	Tmed3	Tmed4	Tmed5	Tmed9	Tmeff1	Tmem102	Tmem104	Tmem106a	Tmem106b
Tmem106c	Tmem11	Tmem110	Tmem115	Tmem117	Tmem120a	Tmem120b	Tmem121	Tmem123	Tmem125	Tmem126b	Tmem131	Tmem131l	Tmem132a	Tmem132b	Tmem132c	Tmem132d	Tmem132e	Tmem135	Tmem136	Tmem139	Tmem140	Tmem143	Tmem144	Tmem147	Tmem14a	Tmem14c	Tmem150a	Tmem150b	Tmem150c
Tmem151b	Tmem154	Tmem156	Tmem158	Tmem159	Tmem160	Tmem161a	Tmem161b	Tmem163	Tmem164	Tmem165	Tmem167b	Tmem168	Tmem17	Tmem170	Tmem170b	Tmem171	Tmem173	Tmem174	Tmem176a	Tmem177	Tmem178	Tmem179	Tmem18	Tmem182	Tmem183a	Tmem184a	Tmem184b	Tmem185b	Tmem186
Tmem189	Tmem19	Tmem191c	Tmem192	Tmem198	Tmem198b	Tmem2	Tmem200b	Tmem200c	Tmem201	Tmem203	Tmem205	Tmem210	Tmem211	Tmem212	Tmem214	Tmem216	Tmem220	Tmem221	Tmem222	Tmem229b	Tmem230	Tmem232	Tmem235	Tmem236	Tmem237	Tmem238	Tmem240	Tmem241	Tmem242
Tmem243	Tmem245	Tmem246	Tmem248	Tmem25	Tmem251	Tmem252	Tmem256	Tmem259	Tmem260	Tmem261	Tmem262	Tmem263	Tmem266	Tmem268	Tmem30a	Tmem30b	Tmem33	Tmem35b	Tmem37	Tmem38a	Tmem38b	Tmem39a	Tmem39b	Tmem40	Tmem41a	Tmem42	Tmem44	Tmem45a	Tmem45a2
Tmem45b	Tmem5	Tmem50a	Tmem50b	Tmem51	Tmem53	Tmem54	Tmem55a	Tmem55b	Tmem56	Tmem57	Tmem59l	Tmem62	Tmem63a	Tmem63b	Tmem64	Tmem65	Tmem67	Tmem68	Tmem69	Tmem70	Tmem74b	Tmem79	Tmem8	Tmem80	Tmem82	Tmem86a	Tmem87b	Tmem88	Tmem88b
Tmem92	Tmem94	Tmem95	Tmem97	Tmem98	Tmem9b	Tmf1	Tmigd1	Tmigd3	Tmod1	Tmod2	Tmod3	Tmpo	Tmppe	Tmprss11e	Tmprss12	Tmprss2	Tmprss4	Tmprss7	Tmsb10	Tmtc1	Tmtc2	Tmtc3	Tmtc4	Tmub1	Tmub2	Tmx3	Tmx4	Tnf	Tnfaip1
Tnfaip2	Tnfaip3	Tnfaip8l1	Tnfaip8l3	Tnfrsf10b	Tnfrsf11a	Tnfrsf11b	Tnfrsf12a	Tnfrsf14	Tnfrsf18	Tnfrsf19	Tnfrsf1a	Tnfrsf1b	Tnfrsf21	Tnfrsf25	Tnfrsf8	Tnfsf10	Tnfsf13	Tnfsf13b	Tnfsf15	Tnfsf9	Tnfsfm13	Tnik	Tnip1	Tnip2	Tnip3	Tnk1	Tnk2	Tnks	Tnks1bp1
Tnks2	Tnni1	Tnpo1	Tnpo2	Tnpo3	Tnrc18	Tnrc6a	Tnrc6b	Tnrc6c	Tns2	Tns3	Tns4	Tob1	Tob2	Toe1	Togaram1	Tom1	Tom1l1	Tom1l2	Tomm20	Tomm22	Tomm34	Tomm40	Tomm40l	Tomm5	Tomm6	Tomm7	Tomm70a	Tonsl	Top1
Top1mt	Top2b	Top3a	Top3b	Topbp1	Topors	Tor1a	Tor1aip1	Tor1b	Tor2a	Tor3a	Tor4a	Tox	Tox2	Tox3	Tox4	Tpbg	Tpbgl	Tpcn1	Tpd52	Tpd52l1	Tpd52l2	Tph2	Tpi1	Tpk1	Tpm1	Tpm3	Tpm4	Tpmt	Tpp1
Tpp2	Tppp	Tppp3	Tpra1	Tprgl	Tprkb	Tprn	Tpsg1	Tpst2	Tpt1	Tra2a	Tra2b	Trabd	Trabd2b	Tradd	Traf1	Traf2	Traf3	Traf3ip1	Traf3ip2	Traf4	Traf5	Traf6	Trafd1	Trak1	Trak2	Tram1	Tram2	Trank1	Trap1
Trappc10	Trappc12	Trappc13	Trappc3	Trappc5	Trappc6b	Trappc8	Trappc9	Trcg1	Trdmt1	Treh	Trex1	Trhde	Trhr	Trhr2	Trib1	Trib2	Tril	Trim11	Trim13	Trim14	Trim15	Trim16	Trim2	Trim21	Trim24	Trim25	Trim26	Trim27	Trim28
Trim29	Trim3	Trim31	Trim33	Trim34a	Trim35	Trim36	Trim37	Trim39	Trim40	Trim41	Trim44	Trim46	Trim47	Trim52	Trim56	Trim58	Trim59	Trim6	Trim62	Trim63	Trim65	Trim67	Trim68	Trim7	Trim71	Trim72	Trim8	Trim80	Trim9
Trio	Triobp	Trip10	Trip11	Trip12	Triqk	Trir	Trit1	Trmo	Trmt10a	Trmt10b	Trmt10c	Trmt11	Trmt44	Trmt61a	Trmu	Trnau1ap	Trnp1	Trnt1	Trove2	Trp53	Trp53bp2	Trp53i11	Trp53i13	Trp53inp1	Trp53inp2	Trp53rka	Trp73	Trpc1	Trpc3
Trpc4	Trpc4ap	Trpm4	Trpm6	Trpm7	Trpt1	Trpv3	Trpv4	Trrap	Tsacc	Tsc1	Tsc22d1	Tsc22d2	Tsc22d3	Tsc22d4	Tsen15	Tsen2	Tsen54	Tsfm	Tsg101	Tsga10	Tshz1	Tshz2	Tshz3	Tsks	Tsku	Tsn	Tsnax	Tspan1	Tspan12
Tspan13	Tspan14	Tspan15	Tspan17	Tspan18	Tspan3	Tspan31	Tspan32	Tspan33	Tspan4	Tspan5	Tspan7	Tspan8	Tspan9	Tspear	Tspo	Tspoap1	Tspyl1	Tspyl5	Tsr1	Tst	Tsta3	Tstd1	Tstd2	Ttbk2	Ttc14	Ttc16	Ttc17	Ttc19	Ttc21b
Ttc22	Ttc25	Ttc28	Ttc30a2	Ttc32	Ttc33	Ttc34	Ttc38	Ttc39a	Ttc39b	Ttc39c	Ttc4	Ttc41	Ttc5	Ttc6	Ttc7	Ttc7b	Ttf1	Tti1	Tti2	Ttl	Ttll1	Ttll10	Ttll11	Ttll12	Ttll13	Ttll4	Ttll5	Ttll6	Ttll7
Ttll8	Ttpa	Ttpal	Ttr	Ttyh2	Ttyh3	Tuba1a	Tuba1b	Tuba1c	Tuba3a	Tuba4a	Tuba8	Tubb2a	Tubb2b	Tubb4b	Tubb6	Tubd1	Tubg2	Tubgcp3	Tubgcp4	Tufm	Tulp1	Tulp3	Tulp4	Tusc1	Tusc2	Tusc3	Tvp23a	Tvp23b	Twf1
Twf2	Twist2	Twnk	Twsg1	Txk	Txlna	Txn1	Txn2	Txndc11	Txndc15	Txndc17	Txndc2	Txndc5	Txnip	Txnl1	Txnl4b	Txnrd1	Txnrd2	Txnrd3	Tyk2	Tyro3	Tysnd1	Tyw3	U2af2	U2surp	Uaca	Uap1	Uap1l1	Uba2	Uba3
Uba52	Uba6	Uba7	Ubac1	Ubac2	Ubald1	Ubald2	Ubap1	Ubap2l	Ubash3b	Ubb	Ubc	Ube2a	Ube2b	Ube2c	Ube2cbp	Ube2d1	Ube2d2a	Ube2d3	Ube2e1	Ube2e2	Ube2e3	Ube2f	Ube2g1	Ube2g2	Ube2h	Ube2i	Ube2j1	Ube2j2	Ube2k
Ube2l3	Ube2l6	Ube2m	Ube2n	Ube2o	Ube2q1	Ube2q2	Ube2ql1	Ube2r2	Ube2t	Ube2v1	Ube2w	Ube2z	Ube3a	Ube3b	Ube3c	Ube4a	Ube4b	Ubfd1	Ubiad1	Ubl3	Ubl4a	Ubl7	Ublcp1	Ubn1	Ubn2	Ubox5	Ubp1	Ubqln1	Ubqln2
Ubqln4	Ubr2	Ubr3	Ubr5	Ubtd1	Ubtd2	Ubtf	Ubxn1	Ubxn10	Ubxn2a	Ubxn4	Ubxn6	Ubxn7	Ubxn8	Uchl3	Uchl4	Uck2	Uckl1	Ucp2	Ucp3	Uevld	Ufc1	Ufl1	Ufsp1	Ugcg	Ugdh	Uggt1	Ugp2	Ugt1a1	Ugt1a2
Ugt1a8	Ugt2b1	Ugt2b34	Ugt8a	Uhrf1	Uhrf1bp1	Uhrf1bp1l	Uhrf2	Uimc1	Ulk1	Ulk2	Ulk3	Ulk4	Umps	Unc119	Unc119b	Unc13b	Unc13d	Unc45a	Unc50	Unc5a	Unc5b	Unc5cl	Unc5d	Unc93b1	Uncx	Ung	Unk	Unkl	Uox
Upb1	Upf1	Upf2	Upf3a	Upk1a	Upk1b	Upk2	Upk3a	Upk3bl	Upp1	Uprt	Uqcc1	Uqcr10	Uqcrb	Uqcrc1	Uqcrc2	Uqcrfs1	Urad	Urah	Urgcp	Uri1	Urod	Use1	Usf1	Usf2	Usf3	Ush1c	Ush1g	Uso1	Usp1
Usp12	Usp13	Usp14	Usp15	Usp16	Usp18	Usp19	Usp2	Usp20	Usp21	Usp22	Usp24	Usp25	Usp27x	Usp28	Usp3	Usp30	Usp31	Usp32	Usp33	Usp34	Usp35	Usp36	Usp39	Usp4	Usp40	Usp42	Usp43	Usp44	Usp45
Usp46	Usp47	Usp48	Usp49	Usp5	Usp51	Usp53	Usp54	Usp6nl	Usp7	Usp8	Usp9x	Uspl1	Ust	Utf1	Utp11	Utp14a	Utp18	Utp20	Utp3	Utp6	Utrn	Uts2r	Uvrag	Uvssa	Uxs1	Uxt	Vac14	Vamp1	Vamp2
Vamp3	Vamp4	Vamp5	Vamp8	Vangl1	Vangl2	Vapa	Vapb	Vars	Vars2	Vash1	Vash2	Vasp	Vat1	Vav1	Vav2	Vav3	Vax1	Vcam1	Vcan	Vcl	Vcp	Vcpip1	Vcpkmt	Vdac1	Vdac2	Vdac3	Vdr	Vegfa	Vegfb
Vegfc	Vezf1	Vgf	Vgll4	Vhl	Vil1	Vill	Vim	Vipr1	Virma	Vkorc1l1	Vldlr	Vma21	Vmn1r1	Vmn1r216	Vmn2r104	Vmn2r87	Vmn2r88	Vmn2r89	Vnn1	Vopp1	Vprbp	Vps13a	Vps13b	Vps13c	Vps13d	Vps18	Vps25	Vps26a	Vps26b
Vps29	Vps33a	Vps33b	Vps36	Vps37b	Vps37c	Vps37d	Vps41	Vps4a	Vps4b	Vps52	Vps53	Vps54	Vps72	Vps8	Vrk1	Vrk2	Vsig10	Vsig10l	Vsig8	Vsir	Vstm2l	Vstm5	Vta1	Vtcn1	Vti1a	Vti1b	Vwa1	Vwa2	Vwa3b
Vwa5a	Vwa5b1	Vwa8	Vwf	Wac	Wap	Wapl	Wars	Wasf1	Wasf2	Washc1	Washc2	Washc4	Washc5	Wasl	Wbp1	Wbp11	Wbp1l	Wbp4	Wbscr17	Wdfy1	Wdfy2	Wdfy3	Wdr1	Wdr11	Wdr12	Wdr13	Wdr18	Wdr20	Wdr25
Wdr26	Wdr3	Wdr36	Wdr4	Wdr41	Wdr43	Wdr44	Wdr47	Wdr48	Wdr5	Wdr55	Wdr60	Wdr61	Wdr7	Wdr70	Wdr75	Wdr77	Wdr78	Wdr82	Wdr83	Wdr89	Wdr91	Wdsub1	Wdtc1	Wdyhv1	Wee1	Wfdc1	Wfdc2	Wfdc3	Wfikkn2
Wfs1	Whamm	Whrn	Wif1	Wipf1	Wipf2	Wipf3	Wipi1	Wipi2	Wisp3	Wiz	Wls	Wnk1	Wnk2	Wnk4	Wnt1	Wnt10a	Wnt10b	Wnt11	Wnt16	Wnt2b	Wnt3	Wnt3a	Wnt4	Wnt5a	Wnt5b	Wnt6	Wnt7a	Wnt7b	Wnt8b
Wnt9a	Wnt9b	Wrap73	Wrn	Wrnip1	Wsb1	Wsb2	Wscd1	Wtap	Wtip	Wwc1	Wwc2	Wwox	Wwp1	Wwp2	Wwtr1	Xbp1	Xcl1	Xdh	Xiap	Xirp1	Xk	Xkr4	Xkr5	Xkr6	Xkr8	Xkr9	Xpa	Xpc	Xpnpep1
Xpo1	Xpo4	Xpo5	Xpo6	Xpo7	Xpot	Xpr1	Xrcc4	Xrn1	Xrn2	Xrra1	Xxylt1	Xylb	Xylt1	Xylt2	Yae1d1	Yaf2	Yap1	Yars2	Ybx1	Ybx2	Ybx3	Yeats2	Yeats4	Yes1	Yif1b	Yipf1	Yipf2	Yipf3	Yipf4
Yipf5	Ykt6	Yod1	Ypel1	Ypel2	Ypel3	Ypel5	Ythdc1	Ythdc2	Ythdf1	Ythdf2	Ythdf3	Ywhab	Ywhae	Ywhag	Ywhah	Ywhaq	Ywhaz	Yy1	Zadh2	Zan	Zbed3	Zbed4	Zbp1	Zbtb1	Zbtb10	Zbtb11	Zbtb12	Zbtb14	Zbtb16
Zbtb17	Zbtb18	Zbtb2	Zbtb20	Zbtb21	Zbtb22	Zbtb26	Zbtb32	Zbtb34	Zbtb37	Zbtb38	Zbtb39	Zbtb4	Zbtb40	Zbtb41	Zbtb42	Zbtb43	Zbtb44	Zbtb45	Zbtb46	Zbtb48	Zbtb5	Zbtb7a	Zbtb7b	Zbtb7c	Zbtb8a	Zbtb9	Zc3h10	Zc3h12a	Zc3h12c
Zc3h12d	Zc3h14	Zc3h15	Zc3h18	Zc3h3	Zc3h4	Zc3h6	Zc3h7a	Zc3h7b	Zc3h8	Zc3hav1	Zc3hav1l	Zc3hc1	Zcchc11	Zcchc14	Zcchc2	Zcchc24	Zcchc4	Zcchc6	Zcchc7	Zcchc8	Zcrb1	Zdbf2	Zdhhc1	Zdhhc11	Zdhhc12	Zdhhc13	Zdhhc14	Zdhhc17	Zdhhc18
Zdhhc19	Zdhhc2	Zdhhc20	Zdhhc21	Zdhhc22	Zdhhc23	Zdhhc24	Zdhhc3	Zdhhc5	Zdhhc7	Zdhhc8	Zeb1	Zer1	Zfand1	Zfand2a	Zfand2b	Zfand3	Zfand4	Zfand5	Zfand6	Zfat	Zfc3h1	Zfhx2	Zfp1	Zfp106	Zfp11	Zfp112	Zfp113	Zfp119b	Zfp12
Zfp13	Zfp131	Zfp142	Zfp143	Zfp146	Zfp148	Zfp157	Zfp160	Zfp169	Zfp174	Zfp184	Zfp2	Zfp202	Zfp212	Zfp213	Zfp217	Zfp219	Zfp229	Zfp236	Zfp239	Zfp24	Zfp251	Zfp26	Zfp260	Zfp263	Zfp266	Zfp27	Zfp276	Zfp28	Zfp280b
Zfp280c	Zfp280d	Zfp281	Zfp282	Zfp287	Zfp292	Zfp296	Zfp3	Zfp316	Zfp318	Zfp319	Zfp322a	Zfp324	Zfp326	Zfp329	Zfp330	Zfp335	Zfp35	Zfp354b	Zfp358	Zfp36	Zfp362	Zfp367	Zfp36l1	Zfp36l2	Zfp37	Zfp382	Zfp383	Zfp384	Zfp385c
Zfp386	Zfp39	Zfp395	Zfp397	Zfp398	Zfp407	Zfp41	Zfp410	Zfp414	Zfp422	Zfp423	Zfp428	Zfp438	Zfp444	Zfp445	Zfp446	Zfp451	Zfp46	Zfp462	Zfp467	Zfp473	Zfp503	Zfp51	Zfp511	Zfp512	Zfp512b	Zfp513	Zfp516	Zfp518a	Zfp518b
Zfp52	Zfp521	Zfp523	Zfp53	Zfp532	Zfp536	Zfp54	Zfp553	Zfp558	Zfp560	Zfp563	Zfp568	Zfp574	Zfp575	Zfp579	Zfp580	Zfp59	Zfp592	Zfp597	Zfp598	Zfp599	Zfp60	Zfp606	Zfp607a	Zfp607b	Zfp608	Zfp609	Zfp61	Zfp612	Zfp617
Zfp618	Zfp619	Zfp62	Zfp622	Zfp623	Zfp626	Zfp628	Zfp629	Zfp637	Zfp638	Zfp639	Zfp64	Zfp644	Zfp648	Zfp651	Zfp652	Zfp653	Zfp655	Zfp663	Zfp664	Zfp667	Zfp668	Zfp672	Zfp68	Zfp687	Zfp688	Zfp689	Zfp69	Zfp691	Zfp692
Zfp697	Zfp7	Zfp703	Zfp704	Zfp706	Zfp707	Zfp708	Zfp710	Zfp711	Zfp712	Zfp715	Zfp719	Zfp74	Zfp740	Zfp746	Zfp747	Zfp750	Zfp760	Zfp763	Zfp768	Zfp771	Zfp775	Zfp777	Zfp78	Zfp784	Zfp786	Zfp787	Zfp788	Zfp791	Zfp800
Zfp804b	Zfp809	Zfp810	Zfp82	Zfp821	Zfp827	Zfp831	Zfp839	Zfp846	Zfp850	Zfp853	Zfp865	Zfp868	Zfp870	Zfp871	Zfp872	Zfp873	Zfp882	Zfp9	Zfp90	Zfp91	Zfp94	Zfp945	Zfp946	Zfp948	Zfp949	Zfp956	Zfp957	Zfp963	Zfp964
Zfp974	Zfpm1	Zfr	Zfr2	Zfx	Zfyve1	Zfyve16	Zfyve21	Zfyve27	Zfyve28	Zfyve9	Zg16	Zhx1	Zhx2	Zhx3	Zic2	Zic4	Zic5	Zkscan1	Zkscan14	Zkscan16	Zkscan17	Zkscan3	Zkscan5	Zkscan6	Zkscan7	Zkscan8	Zmat1	Zmat2	Zmat3
Zmiz1	Zmiz2	Zmpste24	Zmym1	Zmym2	Zmym3	Zmym4	Zmym5	Zmym6	Zmynd11	Zmynd19	Zmynd8	Znfx1	Znhit1	Znhit2	Znhit3	Znhit6	Znrd1	Znrf1	Znrf2	Znrf3	Znrf4	Zp1	Zp2	Zpbp2	Zpr1	Zranb1	Zranb2	Zrsr1	Zrsr2
Zscan2	Zscan20	Zscan21	Zscan22	Zscan25	Zscan26	Zswim3	Zswim4	Zswim5	Zswim7	Zswim8	Zufsp	Zw10	Zxdc	Zyg11a	Zyg11b	Zyx	Zzef1	Zzz3	mt-Cytb	#N/A	#N/A	#N/A	#N/A	#N/A	#N/A	#N/A	#N/A	#N/A	#N/A
