# Supplementary material for: A MTA2-SATB2 chromatin complex restrains colonic plasticity toward small intestine by retaining HNF4A at colonic chromatin
Source: Nat Commun. 2024 Apr 27;15:3595. doi: 10.1038/s41467-024-47738-y (PMC11055869; doi:10.1038/s41467-024-47738-y)
Supplement: Supplementary file 8 — Supplementary Data 5 [file 41467_2024_47738_MOESM8_ESM.csv]

Supplementary Data 5. SATB2-Interacting Proteins in Colon (MTA2 null vs control) Identified by Mass Spectrometry.
	Genes	MTA2_KO_Satb2_IP	WT_Satb2_IP	lfc
1	Ebp	738397	0	Inf
2	Actl6a	811487	0	Inf
3	Anxa7	115294	0	Inf
4	Arid1a	342749	0	Inf
5	Ccar2	774906	0	Inf
6	Stag1	326733	0	Inf
7	Mcm3	222504	0	Inf
8	Fubp1	450328	0	Inf
9	Khsrp	89095.6	0	Inf
10	Foxp4	372965	0	Inf
11	Gtf2i	1243190	0	Inf
12	Gstm1;Gstm2;Gstm4;Gstm5;Gstm7	520478	0	Inf
13	Hnrnpab	278561	0	Inf
14	Hnrnpf	450387	0	Inf
15	Ehmt1	402291	0	Inf
16	Zmynd8	104249	0	Inf
17	Matr3	1026260	0	Inf
18	Mta1;Mta3	2944560	0	Inf
19	Mapk3	337644	0	Inf
20	Bub3	396474	0	Inf
21	Duox2	489554	0	Inf
22	Numa1	541438	0	Inf
23	Nacc1;Nacc2	343271	0	Inf
24	Ptbp1;Ptbp3	592702	0	Inf
25	Prpf6	312704	0	Inf
26	Psma3	80522	0	Inf
27	Ranbp10	151959	0	Inf
28	Rbm3	95429.1	0	Inf
29	Fus	324622	0	Inf
30	Srsf3	678861	0	Inf
31	Sumo2;Sumo3	946412	0	Inf
32	Smarca4	1481790	0	Inf
33	Casz1	691495	0	Inf
34	Psma4	5252110	328357	3.999560016
35	Srsf4	860597	124707	2.786795363
36	Nfia;Nfib;Nfic;Nfix	1853590	397603	2.220921619
37	Hnrnpu	1181940	283751	2.058459419
38	Taldo1	1108970	295323	1.908854714
39	Ctbp2	1466360	393257	1.898694986
40	Smarce1	1354420	401966	1.7525298
41	Raly	477481	166993	1.515655697
42	Hnrnpk	1593070	570491	1.481533629
43	Rbm39	1079960	396553	1.445392276
44	Sfpq	4486910	1684150	1.413701607
45	H1-0	9557160	3594650	1.410730665
46	Sf3b2	468483	177493	1.400234569
47	Tkt	3315250	1256550	1.399649587
48	Satb2	42278300	16495300	1.357862351
49	Nr2f2	691500	269855	1.357544833
50	Psmc5	336120	133077	1.336715141
51	Sf3b1	1184750	469197	1.336316967
52	Ctbp1	8489500	3387310	1.325539561
53	Hnrnpm	1635100	668398	1.29059955
54	Supt16h	1133360	465224	1.284608761
55	Ddb1	641764	273614	1.229900813
56	Rpl27a	272724	116439	1.22786731
57	Trim28	1262840	543290	1.216877466
58	Hoxa13;Hoxc13	534016	231293	1.207161364
59	Smarcc1	810823	353231	1.198775052
60	Anxa4	206453	90834.9	1.184494771
61	Hcfc1	759854	338779	1.165377794
62	Ruvbl1	2085740	934974	1.157561177
63	H2ac11;H2ac12;H2ac13;H2ac15;H2ac20;H2ac21;H2ac4;H2ac6;H2ac7;H2ac8;H2aj;H2aw;H2ax;Hist1h2af;Hist1h2an;Hist1h2ao;Hist1h2ap;Hist2h2aa1	89243600	40027000	1.156775221
64	Smarcc2	1812170	825114	1.135052936
65	Chd4	3087890	1407660	1.133322447
66	Dhx9	944146	435246	1.117178932
67	Eif4a3	748976	362752	1.045935922
68	Smarca5	2039890	993245	1.038269827
69	Etv6	2108320	1032700	1.029672644
70	U2af1	864984	424443	1.027102625
71	H1-2	22930300	11314500	1.019082398
72	Tpi1	1990320	4188820	-1.073543487
73	Ces1d	346183	730661	-1.077667324
74	Tbx2;Tbx21;Tbx3	1990750	4288940	-1.107309076
75	Col1a1	3153290	7020190	-1.15465222
76	Apoa1	213005	488593	-1.197745898
77	Ighg1	463970	1078310	-1.216668564
78	Ighv1-62-3;Ighv1-72	736511	1848500	-1.327576066
79	Tpm1	350755	1192200	-1.765090704
80	Iigp1	72610.9	284320	-1.969257546
81	Mogs	720505	3730630	-2.372338935
82	Col1a2	227325	1255070	-2.464939573
83	Mta2	228354	1492190	-2.708087279
84	Pkm	512990	3398170	-2.72775542
85	Aldoa	1025060	7135420	-2.799289993
86	Gapdh	2151600	18105300	-3.072930283
87	Mrpl9	0	3359860	#NAME?
88	Serpina1a;Serpina1b;Serpina1c;Serpina1d;Serpina1e	0	793233	#NAME?
89	Znf207	0	188437	#NAME?
90	Ckm	0	6075190	#NAME?
91	Dnaja3	0	470294	#NAME?
92	Hbb-b1;Hbb-b2	0	5575660	#NAME?
93	Pgm1	0	440101	#NAME?
94	Pgk1	0	1080970	#NAME?
95	Pgam2	0	2023670	#NAME?
96	Wiz	0	125216	#NAME?
