# Supplementary material for: A MTA2-SATB2 chromatin complex restrains colonic plasticity toward small intestine by retaining HNF4A at colonic chromatin
Source: Nat Commun. 2024 Apr 27;15:3595. doi: 10.1038/s41467-024-47738-y (PMC11055869; doi:10.1038/s41467-024-47738-y)
Supplement: Supplementary file 9 — Supplementary Data 6 [file 41467_2024_47738_MOESM9_ESM.xlsx]

## Sheet: Sheet1
Supplementary Data 6. Reagent Information
REAGENT	SOURCE	IDENTIFIER	APPLICATION with DILUTION (For Antibodies)
Rabbit polyclonal anti FABP6	Abcam	Cat# ab91184	IF (1:500)
		RRID: AB_10563324
Rabbit polyclonal anti CTBP2	Cell Signaling Technology	Cat# 13256	WB (1:1000)
		RRID: AB_2798164
Rabbit polyclonal anti SMARCA4	Bethyl Laboratories	Cat# A300-813A	WB (1:1000)
		RRID: AB_2191850
Rabbit polyclonal anti MTA2	Abcam	Cat# ab8106	WB (1:1000); IF (1:500); IP (1:200); CHIP (1:200); IHC (1:1000, PH6.0 antigen retrieval)
		RRID: AB_306276
Rabbit polyclonal anti CHD4	Abcam	Cat# ab72418	WB (1:1000); IP (1:100)
		RRID: AB_1268107
Rabbit monoclonal anti CHD4	Cell Signaling Technology	Cat# 12011	IF (1:500)
		RRID: AB_2734702
Rabbit polyclonal anti P66alpha (GATAD2A)	Bethyl Laboratories	Cat# A302-358A	WB (1:1000)
		RRID: AB_1907236
Rabbit polyclonal anti SNF2h/ISWI (SMARCA5)	Bethyl Laboratories	Cat# A301-017A	WB (1:1000)
		RRID: AB_2239528
Rabbit monoclonal anti SMARCD2	Abcam	Cat# ab220164	WB (1:1000)
		RRID: AB_2904257
Rabbit polyclonal anti HDAC1(WB)	Bethyl Laboratories	Cat# A300-713A	WB (1:1000)
		RRID: AB_533395
Rabbit monoclonal anti HDAC1(IP)	Cell Signaling Technology	Cat# 34589	IP (1:100)
		RRID: AB_2756821
Rabbit polyclonal anti HDAC2 (WB)	Bethyl Laboratories	Cat# A300-705A	WB (1:1000)
		RRID: AB_533399
Rabbit polyclonal anti HDAC2 (IP)	Cell Signaling Technology	Cat# 2545	IP (1:100)
		RRID: AB_2116819
Rabbit monoclonal anti SATB2	Abcam	Cat# ab92446	WB (1:2000); CHIP (1:200); IF (1:2000); IP(1:200)
		RRID: AB_10563678
Mouse monoclonal anti SATB2 (WB)	Santa Cruz Biotechnology	Cat# sc-518006	WB (1:400)
		RRID: AB_2904537
Rabbit monoclonal anti CA1	Abcam	Cat# Ab108367	IF (1:1000)
		RRID: AB_10863424
Mouse monoclonal anti FLAG Agarose Gel	Sigma-Aldrich	Cat# A2220	IP (30μL Agarose for 500μL lysate)
		RRID: AB_10063035
Mouse monoclonal anti V5 Tag	Invitrogen	Cat# R960-25	WB (1:1000)
		RRID: AB_2556564
Rabbit monoclonal anti HA Tag	Cell Signaling Technology	Cat# 3724	WB (1:1000)
		RRID: AB_1549585
Rabbit polyclonal anti MTTP	Sigma-Aldrich	Cat# HPA054862	IHC (PH6.0 antigen retrieval, 1:1000)
		RRID: AB_2682628
Mouse monoclonal anti HNF4A	Abcam	Cat# ab41898	CHIP (1:200)
		RRID: AB_732976
RAT IgG2a monoclonal anti E-cadherin	Thermo Fisher Scientific	Cat# 13-1900	IF (1:3000)
		RRID: AB_2533005
Goat anti Rabbit IgG-HRP (WB)	Cell Signaling Technology	Cat# 7074	WB (1:3000)
		RRID: AB_2099233
Horse anti Mouse IgG-HRP (WB)	Cell Signaling Technology	Cat# 7076	WB (1:3000)
		RRID: AB_330924
Goat anti-Rabbit IgG ImmPRESS-HRP Polymer (IHC)	Vector Laboratories	Cat# MP-7451	IHC (No dilution, ready for use)
		RRID: AB_2631198
Rabbit polyclonal anti H3K27Ac	Active Motif	Cat# 39135	CHIP (1:200)
		RRID: AB_2614979
TrypLE Express Enzyme	Thermo Fisher Scientific	Cat# 12604021
VECTASHIELD PLUS Antifade Mounting Medium	Vector Laboratories	Cat# H-1900
BLOXALL™ Endogenous Peroxidase and Alkaline Phosphatase Blocking Solution	Vector Laboratories	Cat# SP-6000
Hematoxylin QS	Vector Laboratories	Cat# H-3404
ImmPACT DAB EqV Peroxidase (HRP) Substrate	Vector Laboratories	Cat# SK-4103
Corning Matrigel Matrix Phenol Red Free	VWR	Cat# 47743-722
Advanced DMEM/F-12	Thermo Fisher Scientific	Cat# 12634028
Applied Biosystems PowerUp SYBR	Thermo Fisher Scientific	Cat# A25743
Cell Recovery Solution, Corning	VWR	Cat# 47743-696
Recombinant Human EGF Protein, CF	R&D Systems	Cat# 236-EG-01M
CHIR99021,>98%(hplc)	Sigma-Aldrich	Cat# SML1046
Recombinant Murine Noggin	PeproTech	Cat# 250-38
Recombinant Murine R-Spondin-1	PeproTech	Cat# 315-32
Primocin	Invivogen	Cat# ant-pm-1
A 83-01	Cayman Chemical	Cat# 9001799
Any KD Mini-PROTEAN Gel	Bio-Rad	Cat# 4568126
4x Laemmli Sample Buffer	Bio-Rad	Cat# 1610747
Tamoxifen	Sigma-Aldrich	Cat# T5648
Corn Oil	Sigma-Aldrich	Cat# C8267
Niacinamide (Nicotinamide)	Sigma-Aldrich	Cat# N5535
Gastrin 1 human	Sigma-Aldrich	Cat# G9020
Y-27632, Dihydrochloride Salt	LC Laboratories	Cat# Y-5301
N-2 supplement (100X)	Thermo Fisher Scientific	Cat# 17502048
B-27 Supplement (50X)	Thermo Fisher Scientific	Cat# 17504044
HEPES	Thermo Fisher Scientific	Cat# 15-630-080
GlutaMAX Supplement	Thermo Fisher Scientific	Cat# 35050061
N-Acetyl-L-Cysteine	Sigma-Aldrich	Cat# A9165
Recombinant Human FGF-basic (FGF-2)	PeproTech	Cat# 100-18B
Recombinant Human IGF-1	BioLegend	Cat# 590908
SB 202190	Tocris	Cat# 1264
L-161,982	Cayman Chemical	Cat# 10011565
Protein A/G Magnetic Beads	Thermo Fisher Scientific	Cat# 88803
Fetal Bovine Serum (FBS)	R&D Systems	Cat# S11150H
Normal Donkey Serum	Jackson ImmunoResearch	Cat# 017-000-001
AmPure XP Beads	Beckman	Cat# A63880
Lipofectamine 3000	Thermo Fisher Scientific	Cat# L3000015
UltraPure EDTA	Thermo Fisher Scientific	Cat# 15-575-020
Gibco DMEM	Thermo Fisher Scientific	Cat# 11-965-118
Puromycin	Sigma-Aldrich	Cat# P8833
T7 Endonuclease 1	New England Biolabs	Cat# M0302S
Phusion High-Fidelity DNA polymerase	New England Biolabs	Cat# M0530S
Digitonin	Promega	Cat# G9441
Tween-20,10% non-ionic solution	Sigma-Aldrich	Cat# 11332465001
IGEPAL® CA-630 (Chemically indistinguishable from NP40)	Sigma-Aldrich	Cat# 13021
Magnesium chloride (MgCl2) solution, BioUltra	Sigma-Aldrich	Cat# 68475
Sodium chloride (NaCl) solution, BioReagent	Sigma-Aldrich	Cat# S5150
PBS without calcium magnesium	Cytiva	Cat# SH30028
Disuccinimidyl Glutarate (DSG)	Thermo Fisher Scientific	Cat# 20593
Dithiobis Succinimidyl Propionate (DSP) Premium Grade	Thermo Fisher Scientific	Cat# PG82081
Formaldehyde Solution	Sigma-Aldrich	Cat# F8775
N-Lauroylsarcosine sodium salt solution (Sarkosyl)	Sigma-Aldrich	Cat# L7414
Halt™ Protease and Phosphatase Inhibitor Cocktails	Thermo Fisher Scientific	Cat# 78443
Sodium Dodecyl Sulfate (SDS) UltraPure	Invitrogen	Cat# 15553-035
Triton X-100	Sigma-Aldrich	Cat# T8787
Tris-HCl	Sigma-Aldrich	Cat# T2194
Proteinase K	Thermo Fisher Scientific	Cat# 26160
RNase A	Thermo Fisher Scientific	Cat# AM2270
Molecular Probes BODIPY	Thermo Fisher Scientific	Cat# C2102
DNA Clean & Concentrator-5	Zymo Research	Cat# D4014
Alcian Blue (pH2.5) Stain Kit	Vector Laboratories	Cat# H-3501
StemAb Alkaline Phosphatase Staining Kit II	Stemgent	Cat# 00-0055
Click-iT Edu Cell Proliferation Kit for Image, Alex Fluor™ 555 dye	Thermo Fisher Scientific	Cat# C10338
MinElute PCR Purification Kit	Qiagen	Cat# 28004
RNeasy Plus Mini Kit	Qiagen	Cat# 74136
RNeasy Plus Micro Kit	Qiagen	Cat# 74034
SMARTer ThruPLEX DNA-seq 48S Kit	Takara Bio	Cat# R400427
Kapa Hifi PCR Kits	Fisher Scientific	Cat# NC0580933
Illumina Tagment DNA TDE1 Enzyme and Buffer Kits	Illumina	Cat# 20034197
Nebnext® High-Fidelity 2X PCR Master Mix	New England Biolabs	Cat# M0541S
Dead Cell Removal Kit	Miltenyi Biotec	Cat# 130-090-101
Glucose Colorimetric Assay Kit	Cayman Chemical	Cat# LS-K221
TRIzol™ Plus RNA Purification Kit	Thermo Fisher Scientific	Cat# 12183555
RNase-Free DNase Set (50)	Qiagen	Cat# 79254
