# Supplementary material for: A MTA2-SATB2 chromatin complex restrains colonic plasticity toward small intestine by retaining HNF4A at colonic chromatin
Source: Nat Commun. 2024 Apr 27;15:3595. doi: 10.1038/s41467-024-47738-y (PMC11055869; doi:10.1038/s41467-024-47738-y)
Supplement: Supplementary file 11 — Source Data [file 41467_2024_47738_MOESM11_ESM.zip › Source Data.xlsx]

## Sheet: Figure 1e
MTA2 Relative Intensity of Protein Staining to Beta-ACTIN
	WT	Ctrl	KO1	KO2
Technical Repeat 1	0.927043	0.771042	0.00092354	0.00674753
Technical Repeat 2	1.07296	0.929274	0.00417797	0.0405245
CHD4 Relative Intensity of Protein Staining to Beta-ACTIN
	WT	Ctrl	KO1	KO2
Technical Repeat 1	0.991334	0.973361	0.234173	0.168128
Technical Repeat 2	1.00991	0.924059	0.196533	0.138274
GATAD2A Relative Intensity of Protein Staining to Beta-ACTIN
	WT	Ctrl	KO1	KO2
Technical Repeat 1	0.971235	0.845436	0.0012445	0.0086993
Technical Repeat 2	1.02837	0.909873	0.0213	0.00201
SMARCA5 Relative Intensity of Protein Staining to Beta-ACTIN
	WT	Ctrl	KO1	KO2
Technical Repeat 1	0.920876	0.721343	0.118762	0.15234
Technical Repeat 2	1.07984	0.907731	0.0227872	0.119032
SMARCA4 Relative Intensity of Protein Staining to Beta-ACTIN
	WT	Ctrl	KO1	KO2
Technical Repeat 1	1.00085	0.897884	0.125014	0.143734
Technical Repeat 2	0.999282	0.986555	0.0996035	0.163429
SMARCD2 Relative Intensity of Protein Staining to Beta-ACTIN
	WT	Ctrl	KO1	KO2
Technical Repeat 1	0.986888	0.88759	7.75134e-05	3.13507e-05
Technical Repeat 2	1.02281	0.844326	1.56201e-05	3.13307e-05
CTBP2 Relative Intensity of Protein Staining to Beta-ACTIN
	WT	Ctrl	KO1	KO2
Technical Repeat 1	0.942984	0.921343	0.0832434	0.0521243
Technical Repeat 2	1.05823	1.09827	0.114435	0.0983243

## Sheet: Figure 1g
sgRNA	Normalized Enrichment Score (GSEA for the signature upregulated in Satb2_KO vs Ctrl)
Satb2	4.2
Mta2	2.68
Gatad2a	2.79
Chd4	1.86
Smarca5	-1.82
Smarca4	-1.76
Smarcd2	-2.22
Ctbp2	-2.56

## Sheet: Figure 2g
The percentage of MTA2+ staining cells in epithelium
mouse ID	Colon Segment	Colonocytes	Goblet cells	Stem cells
mouse 1	Experiment_1	0.633333	0.111111	0
	Experiment_2	0.6	0.0222222	0
	Experiment_3	0.72	0.0714286	0
mouse 2	Experiment_4	0.733333	0.0555556	0
	Experiment_5	0.79	0.0833333	0
mouse 3	Experiment_6	0.7	0.03125	0
	Experiment_7	0.584444	0.08	0

## Sheet: Figure 3d
KEGG Pathway (Mta2CKO vs Ctrl) P-value from Enrichr KEGG (https://maayanlab.cloud/Enrichr)
Up-regulated	P-Value	Adjusted p-value	Odds Ratio	Combined Score
Fat Digestion and absorption	0.00006723	0.01459	13.33	128.11
Lipid and atherosclerosis	0.0003247	0.02681	4.48	36
Thiamine metabolism	0.0004102	0.02681	25.11	195.84
Chemokine signaling	0.0007166	0.02681	4.44	32.16
Pertussis	0.0009887	0.02681	7.12	49.3
ABC transporters	0.001049	0.02681	9.84	67.47
Down-regulated	P-Value	Adjusted p-value	Odds Ratio	Combined Score
Renin Secretion	0.001678	0.0912	13.89	88.78
Pathways in cancer	0.002139	0.0912	4.25	26.13

## Sheet: Figure 4e
	(Bulk RNA-Seq) HNF4A normalized counts in Mta2cKO and Control colon						Wald test corrected for multiple testing with Benjamini and Hochberg method Mta2cKO vs Control
	Ctrl		MTA2cKO				Adjusted p value	0.555
	Mouse_1	18460.5	Mouse_5	17963.2
	Mouse_2	16952.3	Mouse_6	20838.9
	Mouse_3	16772.5	Mouse_7	16677
	Mouse_4	18109.3	Mouse_8	18931.2
			Mouse_9	18900.5

## Sheet: Figure 5b
Relative intensity of protein staining to beta-ACTIN
		STAB2_HA_Flag						MTA2_V5
		Ctrl	M1	M2	M3	M4	M5	Ctrl	M1	M2	M3	M4	M5
Experiment1	Techical_rep1	0.945164	0.94683	0.92555	1.13401	1.0213	1.02715	0.961289	1.26551	1.12256	1.17928	1.0872	0.191709
	Techical_rep2	0.826501	0.825453	1.31481	1.18643	0.974182	0.872625	0.967276	1.12314	1.08326	1.10465	1.07326	0.139472
Experiment2	Techical_rep1	0.902968	1.03494	0.919622	1.06058	1.02383	1.05805	0.892862	1.48687	1.29452	1.212	1.212	0.228418
	Techical_rep2	0.979505	1.14425	1.14425	0.904674	0.998785	0.82854	0.908804	0.969661	0.893931	0.893931	0.888545	0.081447
Experiment3	Techical_rep1	1.08343	1.1323	1.08343	0.996697	0.894156	0.809991	1.03804	1.07804	0.965033	1.08613	0.95235	0.08449
	Techical_rep2	0.936804	1.16148	0.971174	1.10031	0.89343	0.936804	1.05316	1.00838	1.06757	1.06757	0.955435	0.074691

## Sheet: Figure 8c
HNF4A Relative Intensity of Protein Staining to Beta-ACTIN
	Ctrl_colon	Satb2_Hnf4a_KO	Satb2_KO
Biological Repeat 1	94	1.24	91
Biological Repeat 2	101	2.65	108
Biological Repeat 3	98	3.24	98
Unpaired t test with Welch's correction (Ctrl_colon vs Satb2_KO)			Unpaired t test with Welch's correction (Satb2_Hnf4a_KO vs Satb2_KO)
P value	0.8206		P value	0.0023
P value summary	ns		P value summary	Yes
One- or two-tailed P value?	Two-tailed		One- or two-tailed P value?	Two-tailed
Welch-corrected t, df	t=0.2500, df=2.657		Welch-corrected t, df	t=19.45, df=2.058

## Sheet: Figure 8d
Satb2 Relative RNA expression to Beta-Actin					Unpaired t test with Welch's correction (Satb2_Hnf4a_KO vs Satb2_KO)
	Ctrl_colon	Satb2_KO	Satb2_Hnf4a_KO		P value	0.2699
Biological Repeat 1	0.0365358	2.8642e-05	3.4827e-05		P value summary	ns
Biological Repeat 2	0.0433322	1.4825e-05	3.8702e-05		One- or two-tailed P value?	Two-tailed
Biological Repeat 3	0.0296791	8.5239e-08	0.00016943		Welch-corrected t, df	t=1.477, df=2.139
Lyz1 Relative RNA expression to Beta-Actin
	Ctrl_colon	Satb2_KO	Satb2_Hnf4a_KO		P value	0.0226
Biological Repeat 1	0.00016209	0.00939617	8.1776e-05		P value summary	yes
Biological Repeat 2	0.00048539	0.00672498	0.00015222		One- or two-tailed P value?	Two-tailed
Biological Repeat 3	3.9857e-05	0.00571871	0.00038227		Welch-corrected t, df	t=6.426, df=2.027
Mttp Relative RNA expression to Beta-Actin
	Ctrl_colon	Satb2_KO	Satb2_Hnf4a_KO		P value	0.0029
Biological Repeat 1	0.00012626	0.00617614	0.00021687		P value summary	yes
Biological Repeat 2	0.00015643	0.00751259	0.00029224		One- or two-tailed P value?	Two-tailed
Biological Repeat 3	0.00025852	0.00691401	0.00042649		Welch-corrected t, df	t=16.75, df=2.101
Lgals2 Relative RNA expression to Beta-Actin
	Ctrl_colon	Satb2_KO	Satb2_Hnf4a_KO		P value	0.0033
Biological Repeat 1	0.0002498	0.0761019	0.012311		P value summary	yes
Biological Repeat 2	0.00031868	0.0601676	0.0219662		One- or two-tailed P value?	Two-tailed
Biological Repeat 3	0.00032408	0.0597479	0.0266263		Welch-corrected t, df	t=6.587, df=3.783
Gpd1 Relative RNA expression to Beta-Actin
	Ctrl_colon	Satb2_KO	Satb2_Hnf4a_KO		P value	0.0006
Biological Repeat 1	0.00052355	0.00856298	0.00192154		P value summary	yes
Biological Repeat 2	0.00109293	0.00906444	0.00195152		One- or two-tailed P value?	Two-tailed
Biological Repeat 3	0.00103591	0.00917488	0.00201574		Welch-corrected t, df	t=36.63, df=2.087
Fabp6 Relative RNA expression to Beta-Actin
	Ctrl_colon	Satb2_KO	Satb2_Hnf4a_KO		P value	0.0015
Biological Repeat 1	1.5405e-06	4.46e-05	9.4625e-06		P value summary	yes
Biological Repeat 2	2.0168e-06	5.4397e-05	5.9301e-06		One- or two-tailed P value?	Two-tailed
Biological Repeat 3	5.5787e-06	4.32605e-05	1.4758e-05		Welch-corrected t, df	t=8.595, df=3.662
Fgf15 Relative RNA expression to Beta-Actin
	Ctrl_colon	Satb2_KO	Satb2_Hnf4a_KO		P value	0.0025
Biological Repeat 1	0.00037959	0.00209961	0.0005719		P value summary	yes
Biological Repeat 2	0.00046507	0.0020495	0.00047661		One- or two-tailed P value?	Two-tailed
Biological Repeat 3	0.00023259	0.00178088	0.0005641		Welch-corrected t, df	t=13.90, df=2.378

## Sheet: Figure 8e
HNF4A Relative Intensity of Protein Staining to Beta-ACTIN
	Ctrl_colon	Mta2_Hnf4a_KO	Mta2_KO
Biological Repeat 1	98.5	1.02	75
Biological Repeat 2	101.3	0.65	95
Biological Repeat 3	100.2	0.24	82
Unpaired t test with Welch's correction (Ctrl_colon vs Mta2_KO)			Unpaired t test with Welch's correction (Mta2_Hnf4a_KO vs Mta2_KO)
P value	0.1093		P value	0.0049
P value summary	ns		P value summary	Yes
One- or two-tailed P value?	Two-tailed		One- or two-tailed P value?	Two-tailed
Welch-corrected t, df	t=2.705, df=2.077		Welch-corrected t, df	t=14.22, df=2.006

## Sheet: Figure 8f
Satb2 Relative RNA expression to Beta-Actin					Unpaired t test with Welch's correction (Mta2_Hnf4a_KO vs Mta2_KO)
	Ctrl_colon	Mta2_KO	Mta2_Hnf4a_KO		P value	0.8457
Biological Repeat 1	0.00428498	0.00591664	0.00477902		P value summary	ns
Biological Repeat 2	0.00315463	0.00428608	0.00450406		One- or two-tailed P value?	Two-tailed
Biological Repeat 3	0.00416434	0.00524663	0.00669012		Welch-corrected t, df	t=0.2092, df=3.548
Alpi Relative RNA expression to Beta-Actin
	Ctrl_colon	Mta2_KO	Mta2_Hnf4a_KO		P value	0.0007
Biological Repeat 1	0.0131666	0.048448	0.00749531		P value summary	yes
Biological Repeat 2	0.0121412	0.0564154	0.00435245		One- or two-tailed P value?	Two-tailed
Biological Repeat 3	0.00230053	0.0534554	0.00529201		Welch-corrected t, df	t=18.79, df=2.626
Lgals2 Relative RNA expression to Beta-Actin
	Ctrl_colon	Mta2_KO	Mta2_Hnf4a_KO		P value	0.0104
Biological Repeat 1	0.00614798	0.0382698	0.00213094		P value summary	yes
Biological Repeat 2	0.00581011	0.0334266	0.00320268		One- or two-tailed P value?	Two-tailed
Biological Repeat 3	0.00784954	0.0260931	0.00536891		Welch-corrected t, df	t=7.920, df=2.288
Npc1l1 Relative RNA expression to Beta-Actin
	Ctrl_colon	Mta2_KO	Mta2_Hnf4a_KO		P value	0.0029
Biological Repeat 1	0.00034221	0.0012257	0.000389138		P value summary	yes
Biological Repeat 2	0.00021424	0.00105795	0.0004974		One- or two-tailed P value?	Two-tailed
Biological Repeat 3	0.0002746	0.001047	0.0006294		Welch-corrected t, df	t=6.692, df=3.873
Sar1b Relative RNA expression to Beta-Actin
	Ctrl_colon	Mta2_KO	Mta2_Hnf4a_KO		P value	0.0023
Biological Repeat 1	0.047653	0.146056	0.0455043		P value summary	yes
Biological Repeat 2	0.0662215	0.137073	0.0647493		One- or two-tailed P value?	Two-tailed
Biological Repeat 3	0.0612903	0.119219	0.0686553		Welch-corrected t, df	t=6.994, df=3.963
Slc3a1 Relative RNA expression to Beta-Actin
	Ctrl_colon	Mta2_KO	Mta2_Hnf4a_KO		P value	0.0261
Biological Repeat 1	0.038126	0.125285	0.00545236		P value summary	yes
Biological Repeat 2	0.0469541	0.0813172	0.00677512		One- or two-tailed P value?	Two-tailed
Biological Repeat 3	0.0462403	0.080025	0.0114841		Welch-corrected t, df	t=5.847, df=2.061
Pla2g12b Relative RNA expression to Beta-Actin
	Ctrl_colon	Mta2_KO	Mta2_Hnf4a_KO		P value	0.0041
Biological Repeat 1	0.0004367	0.00161541	0.000691563		P value summary	yes
Biological Repeat 2	0.00057866	0.00148595	0.000533137		One- or two-tailed P value?	Two-tailed
Biological Repeat 3	0.00044748	0.00127403	0.000794081		Welch-corrected t, df	t=6.277, df=3.739

[truncated: 4 more sheets: Figure 10a, Figure 10b, Figure 10c, Supplementary Fig. 1.d]
